# Supplementary material for: Integration of Multiplex Bead Assays for Parasitic Diseases into a National, Population-Based Serosurvey of Women 15-39 Years of Age in Cambodia
Source: PLoS Negl Trop Dis. 2016 May 3;10(5):e0004699. doi: 10.1371/journal.pntd.0004699 (PMC4854427; doi:10.1371/journal.pntd.0004699)
Supplement: S1 Data — (XLS) [file pntd.0004699.s003.xls]

## Sheet: CAM_data
stratnum	EA	province	weight	region	regionc	urban	agecat	Strongy NIE	Strongy NIE_pn	PfMSP1-19	PfMSP1-19_pn	PfMSP1-42 3D7	PfMSP1-42 3D7_pn	PfMSP1-42 FVO	PfMSP1-42 FVO_pn	malaria_overall	PvMSP1-19	PvMSP1-19_pn	Cysticercosis	Cysticercosis_pn	LFBm14	LFBm14_pn	LFBm33	LFBm33_pn	LFWb123	LFWb123_pn	LF_overall	Toxo SAG2A	Toxo SAG2A_pn
11	00	BANTEAY MEANCHEY	1269.29	5	5:North	2	3	24585.3	1	487.5	1	570.5	1	376	1	1	168	2	161.8	2	7.3	2	6.3	2	33.8	2	2	7.3	2
11	00	BANTEAY MEANCHEY	1269.29	5	5:North	2	3	29302	1	27921	1	28611.5	1	27195.3	1	1	43	2	68.5	2	4.5	2	12.5	2	24.8	2	2	5.5	2
11	00	BANTEAY MEANCHEY	1269.29	5	5:North	2	2	25249	1	10.5	2	33.3	2	38.3	2	2	7.5	2	72.8	2	30.3	2	5.3	2	46.5	2	2	0	2
11	00	BANTEAY MEANCHEY	1269.29	5	5:North	2	1	27825.5	1	11	2	28.8	2	24.8	2	2	9.5	2	107.8	2	16	2	18.3	2	85.5	2	2	4.5	2
11	00	BANTEAY MEANCHEY	1269.29	5	5:North	2	4	6185.5	1	181.5	2	1879.3	1	110.3	2	2	60.5	2	127	2	2153	1	48.5	2	12.3	2	2	5.3	2
11	00	BANTEAY MEANCHEY	1269.29	5	5:North	2	1	22.3	2	4.8	2	11.8	2	13.3	2	2	4.5	2	9	2	8	2	5.8	2	11	2	2	2.5	2
11	00	BANTEAY MEANCHEY	1269.29	5	5:North	2	3	27902	1	30.5	2	102.8	2	42.8	2	2	18.5	2	42	2	474.8	1	458.3	2	75.3	2	2	6.8	2
11	00	BANTEAY MEANCHEY	1269.29	5	5:North	2	5	9072.5	1	617.8	1	645.5	1	284	1	1	21.5	2	80.8	2	13.5	2	10.3	2	79.5	2	2	5.8	2
11	00	BANTEAY MEANCHEY	1269.29	5	5:North	2	4	27392	1	389.5	1	424.3	1	285.3	1	1	595	1	721	1	52.5	2	129.8	2	150.3	1	2	40.5	2
11	00	BANTEAY MEANCHEY	1269.29	5	5:North	2	4	24396.8	1	238.8	2	270	2	57.3	2	2	111.3	2	97	2	21	2	58.8	2	75.8	2	2	21	2
11	00	BANTEAY MEANCHEY	1269.29	5	5:North	2	2	1464.8	1	22.3	2	56	2	35.5	2	2	36.8	2	60.3	2	8.5	2	6.3	2	17.3	2	2	5	2
11	00	BANTEAY MEANCHEY	1269.29	5	5:North	2	2	163	2	5	2	89.5	2	4	2	2	5.8	2	18	2	3.5	2	7.3	2	80	2	2	0	2
11	00	BANTEAY MEANCHEY	1269.29	5	5:North	2	4	14589	1	19.3	2	89	2	69.3	2	2	31.8	2	57.8	2	27.3	2	9	2	276.8	1	2	27	2
11	00	BANTEAY MEANCHEY	1269.29	5	5:North	2	4	2562.8	1	12.8	2	37.3	2	10.3	2	2	790.5	1	56.8	2	21.8	2	9.3	2	17.8	2	2	0.3	2
11	00	BANTEAY MEANCHEY	1269.29	5	5:North	2	2	23753.3	1	2637.3	1	2213.8	1	1387.5	1	1	36.5	2	110.5	2	12.5	2	8.5	2	170	1	2	99.8	2
11	00	BANTEAY MEANCHEY	1269.29	5	5:North	2	5	218.5	2	37	2	42.3	2	58	2	2	35.3	2	41.3	2	3.5	2	3.8	2	9.5	2	2	3.8	2
11	00	BANTEAY MEANCHEY	1269.29	5	5:North	2	4	26601	1	125.5	2	154.8	2	71.5	2	2	170.3	2	36.3	2	17.5	2	8.3	2	72	2	2	9.8	2
11	00	BANTEAY MEANCHEY	1269.29	5	5:North	2	5	25090	1	3914.5	1	4442.5	1	7946	1	1	105.5	2	26.5	2	14.5	2	40.8	2	26.3	2	2	65.5	2
11	00	BANTEAY MEANCHEY	1269.29	5	5:North	2	4	28440.8	1	29.5	2	87.8	2	27.8	2	2	6	2	59	2	9	2	36	2	42.3	2	2	3	2
6	01	BANTEAY MEANCHEY	2591.94	5	5:North	1	2	12800.5	1	16.3	2	30.8	2	12.3	2	2	5.3	2	45.5	2	11	2	22.8	2	9.3	2	2	7.5	2
6	01	BANTEAY MEANCHEY	2591.94	5	5:North	1	2	2857.5	1	116	2	1699.8	1	111	2	2	11.5	2	38.8	2	2225.8	1	57.3	2	20.3	2	2	0.5	2
6	01	BANTEAY MEANCHEY	2591.94	5	5:North	1	3	29	2	11.3	2	19.8	2	10	2	2	2	2	16.8	2	1.5	2	3.8	2	7.8	2	2	4610.5	1
6	01	BANTEAY MEANCHEY	2591.94	5	5:North	1	1	37.5	2	11.8	2	24	2	14.8	2	2	3.5	2	28.8	2	2.3	2	11.3	2	32.3	2	2	2.5	2
6	01	BANTEAY MEANCHEY	2591.94	5	5:North	1	3	207	2	37.8	2	65.3	2	10.3	2	2	8.8	2	12.3	2	8.3	2	64.8	2	21.8	2	2	4.5	2
6	01	BANTEAY MEANCHEY	2591.94	5	5:North	1	2	25931	1	8.3	2	17	2	6.8	2	2	4.5	2	3500	1	27.5	2	17.8	2	195.5	1	2	6	2
6	01	BANTEAY MEANCHEY	2591.94	5	5:North	1	1	277.8	2	21.3	2	72.8	2	59.3	2	2	12.8	2	270.5	2	7.3	2	6.8	2	35.5	2	2	14.8	2
6	01	BANTEAY MEANCHEY	2591.94	5	5:North	1	3	55	2	6.3	2	10.3	2	9.3	2	2	9	2	10	2	3.5	2	3.8	2	20.5	2	2	3	2
6	01	BANTEAY MEANCHEY	2591.94	5	5:North	1	1	28405.8	1	2.5	2	17.3	2	6.8	2	2	8.5	2	23.5	2	6.3	2	12.8	2	48.5	2	2	2.5	2
6	01	BANTEAY MEANCHEY	2591.94	5	5:North	1	5	262	2	6400	1	6219.8	1	1031.5	1	1	126.8	2	25.5	2	7.5	2	9	2	21.3	2	2	3.8	2
6	01	BANTEAY MEANCHEY	2591.94	5	5:North	1	3	6056.3	1	6.8	2	16.8	2	12.8	2	2	21.3	2	14.3	2	4.5	2	20.8	2	17.3	2	2	9.8	2
6	01	BANTEAY MEANCHEY	2591.94	5	5:North	1	2	1399	1	15.3	2	80.5	2	12.3	2	2	17.5	2	152.3	2	1.5	2	14.3	2	30	2	2	3	2
6	01	BANTEAY MEANCHEY	2591.94	5	5:North	1	3	25116.8	1	12.5	2	43.3	2	24	2	2	6.8	2	36	2	12.5	2	3.5	2	71	2	2	16.5	2
6	01	BANTEAY MEANCHEY	2591.94	5	5:North	1	5	28295.5	1	10.5	2	53.3	2	13.5	2	2	10.5	2	22.3	2	11.8	2	10	2	28.8	2	2	57.3	2
6	01	BANTEAY MEANCHEY	2591.94	5	5:North	1	2	448	2	17.3	2	33.8	2	16.3	2	2	12.5	2	60.5	2	14.3	2	11.3	2	38.3	2	2	15.3	2
6	01	BANTEAY MEANCHEY	2591.94	5	5:North	1	3	1294.5	1	39	2	94.8	2	21	2	2	23.8	2	66.5	2	5.5	2	4.8	2	37.3	2	2	5	2
6	01	BANTEAY MEANCHEY	2591.94	5	5:North	1	5	8706.3	1	136	2	207.8	2	40.8	2	2	15.8	2	2007.5	1	58	2	17	2	55.3	2	2	5	2
6	01	BANTEAY MEANCHEY	2591.94	5	5:North	1	1	77.8	2	17	2	48	2	13.3	2	2	12	2	7.8	2	4	2	6.8	2	14.3	2	2	2.5	2
6	21	KAMPONG THOM	1138.6	5	5:North	1	2	83	2	11	2	35	2	19	2	2	11	2	49	2	5	2	6	2	6	2	2	19	2
6	21	KAMPONG THOM	1138.6	5	5:North	1	4	2474	1	271	2	2121	1	227	1	1	24	2	82	2	2551	1	453	2	15	2	2	1	2
6	21	KAMPONG THOM	1138.6	5	5:North	1	4	575	2	14	2	204	2	41	2	2	11	2	20	2	77	1	9	2	13	2	2	10	2
6	21	KAMPONG THOM	1138.6	5	5:North	1	1	94	2	48	2	36	2	24	2	2	5	2	27	2	5	2	8	2	52	2	2	2	2
6	21	KAMPONG THOM	1138.6	5	5:North	1	4	29	2	9	2	28	2	20	2	2	9	2	34	2	7	2	27	2	29	2	2	4	2
6	21	KAMPONG THOM	1138.6	5	5:North	1	5	732	2	47	2	117	2	30	2	2	24	2	31	2	18	2	9	2	31	2	2	75	2
6	21	KAMPONG THOM	1138.6	5	5:North	1	1	122	2	31	2	359	1	513	1	1	13	2	36	2	15	2	44	2	40	2	2	1	2
6	21	KAMPONG THOM	1138.6	5	5:North	1	3	180	2	14	2	57	2	34	2	2	26	2	51	2	10	2	11	2	51	2	2	19	2
6	21	KAMPONG THOM	1138.6	5	5:North	1	3	657	2	42	2	149	2	61	2	2	13	2	48	2	25	2	18	2	23	2	2	2	2
6	21	KAMPONG THOM	1138.6	5	5:North	1	3	270	2	82	2	250	2	95	2	2	23	2	40	2	34	2	18	2	89	2	2	5	2
6	21	KAMPONG THOM	1138.6	5	5:North	1	3	110	2	12	2	36	2	27	2	2	51	2	118	2	4	2	14	2	12	2	2	10	2
6	21	KAMPONG THOM	1138.6	5	5:North	1	5	59	2	8	2	21	2	13	2	2	15	2	40	2	4	2	18	2	33	2	2	9	2
6	21	KAMPONG THOM	1138.6	5	5:North	1	4	438	2	8	2	36	2	33	2	2	10	2	26	2	6	2	7	2	20	2	2	1	2
6	21	KAMPONG THOM	1138.6	5	5:North	1	4	236	2	11	2	46	2	22	2	2	18	2	84	2	7	2	31	2	71	2	2	6	2
6	21	KAMPONG THOM	1138.6	5	5:North	1	4	784	2	17	2	161	2	35	2	2	38	2	66	2	22	2	39	2	25	2	2	5	2
6	21	KAMPONG THOM	1138.6	5	5:North	1	2	54	2	11	2	32	2	13	2	2	11	2	17	2	6	2	9	2	313	1	2	5	2
6	21	KAMPONG THOM	1138.6	5	5:North	1	2	223	2	7	2	43	2	25	2	2	16	2	32	2	15	2	11	2	37	2	2	4	2
6	21	KAMPONG THOM	1138.6	5	5:North	1	3	94	2	11	2	44	2	41	2	2	13	2	51	2	5	2	9	2	34	2	2	31	2
6	21	KAMPONG THOM	1138.6	5	5:North	1	2	94	2	16	2	48	2	25	2	2	13	2	131	2	10	2	25	2	37	2	2	3	2
6	21	KAMPONG THOM	1138.6	5	5:North	1	1	78	2	5	2	100	2	15	2	2	12	2	24990	1	3	2	7	2	30	2	2	6	2
6	21	KAMPONG THOM	1138.6	5	5:North	1	2	460	2	37	2	223	2	284	1	2	20	2	32	2	21	2	15	2	25	2	2	3	2
6	21	KAMPONG THOM	1138.6	5	5:North	1	2	2530	1	16	2	1820	1	81	2	2	11	2	45	2	7	2	6	2	77	2	2	53	2
6	21	KAMPONG THOM	1138.6	5	5:North	1	2	24262	1	57	2	212	2	118	2	2	13	2	201	2	98	1	135	2	33	2	2	8	2
6	21	KAMPONG THOM	1138.6	5	5:North	1	2	244	2	16	2	42	2	22	2	2	14	2	37	2	6	2	4	2	21	2	2	4	2
6	21	KAMPONG THOM	1138.6	5	5:North	1	1	87	2	37	2	318	1	612	1	1	20	2	84	2	14	2	22	2	21	2	2	8	2
6	21	KAMPONG THOM	1138.6	5	5:North	1	1	5846	1	28	2	85	2	69	2	2	18	2	34	2	9	2	6	2	26	2	2	7	2
6	21	KAMPONG THOM	1138.6	5	5:North	1	1	5285	1	14	2	77	2	23	2	2	9	2	38	2	16	2	4847	1	34	2	2	4	2
6	21	KAMPONG THOM	1138.6	5	5:North	1	1	260	2	121	2	179	2	92	2	2	24	2	40	2	9	2	1229	1	50	2	2	25	2
6	21	KAMPONG THOM	1138.6	5	5:North	1	2	1630	1	15	2	61	2	23	2	2	8	2	39	2	44	2	10	2	39	2	2	4	2
6	21	KAMPONG THOM	1138.6	5	5:North	1	1	106	2	23	2	236	2	278	1	2	20	2	170	2	8	2	8	2	26	2	2	13	2
11	22	KAMPONG THOM	1696.55	5	5:North	2	2	27701	1	16	2	120	2	48	2	2	13	2	27	2	77	1	191	2	71	2	2	7	2
11	22	KAMPONG THOM	1696.55	5	5:North	2	2	151	2	7	2	18	2	14	2	2	7	2	30	2	4	2	7	2	50	2	2	2	2
11	22	KAMPONG THOM	1696.55	5	5:North	2	4	279	2	21	2	41	2	16	2	2	30	2	28	2	7	2	15	2	107	2	2	6	2
11	22	KAMPONG THOM	1696.55	5	5:North	2	1	403	2	21	2	184	2	98	2	2	56	2	22	2	5	2	12	2	50	2	2	0	2
11	22	KAMPONG THOM	1696.55	5	5:North	2	1	135	2	9	2	76	2	53	2	2	138	2	68	2	11	2	12	2	236	1	2	2	2
11	22	KAMPONG THOM	1696.55	5	5:North	2	1	876	1	6	2	99	2	33	2	2	21	2	218	2	8	2	10	2	24	2	2	11	2
11	22	KAMPONG THOM	1696.55	5	5:North	2	1	29300	1	16	2	223	2	56	2	2	17	2	32	2	91	1	16	2	266	1	1	5	2
11	22	KAMPONG THOM	1696.55	5	5:North	2	2	29258	1	27	2	206	2	90	2	2	103	2	38	2	100	1	45	2	394	1	1	11	2
11	22	KAMPONG THOM	1696.55	5	5:North	2	1	112	2	2	2	56	2	19	2	2	5	2	22	2	5	2	756	2	13	2	2	8	2
11	22	KAMPONG THOM	1696.55	5	5:North	2	2	28967	1	68	2	427	1	319	1	1	49	2	90	2	65	1	53	2	212	1	1	3	2
11	22	KAMPONG THOM	1696.55	5	5:North	2	3	408	2	8	2	24	2	12	2	2	2995	1	50	2	13	2	26	2	74	2	2	4	2
11	22	KAMPONG THOM	1696.55	5	5:North	2	2	29628	1	20	2	133	2	199	1	2	29	2	261	2	90	1	146	2	165	1	1	133	2
11	22	KAMPONG THOM	1696.55	5	5:North	2	4	27390	1	28	2	147	2	55	2	2	32	2	86	2	15	2	24	2	162	1	2	7	2
11	22	KAMPONG THOM	1696.55	5	5:North	2	4	27468	1	6	2	40	2	8	2	2	38	2	44	2	8	2	75	2	51	2	2	2	2
11	22	KAMPONG THOM	1696.55	5	5:North	2	1	26622	1	14	2	49	2	51	2	2	17	2	126	2	57	2	54	2	111	2	2	17	2
11	22	KAMPONG THOM	1696.55	5	5:North	2	1	1833	1	103	2	1803	1	125	2	2	11	2	38	2	2290	1	77	2	33	2	2	2	2
11	22	KAMPONG THOM	1696.55	5	5:North	2	1	103	2	10	2	23	2	15	2	2	114	2	35	2	7	2	7	2	37	2	2	14	2
11	22	KAMPONG THOM	1696.55	5	5:North	2	1	166	2	11	2	137	2	149	1	2	10	2	38	2	15	2	15	2	63	2	2	2	2
11	22	KAMPONG THOM	1696.55	5	5:North	2	1	49	2	1	2	19	2	54	2	2	4	2	25	2	4	2	4	2	13	2	2	8	2
11	22	KAMPONG THOM	1696.55	5	5:North	2	1	1618	1	43	2	74	2	46	2	2	19	2	36	2	11	2	10	2	94	2	2	4	2
11	22	KAMPONG THOM	1696.55	5	5:North	2	1	51	2	14	2	75	2	42	2	2	195	2	16	2	2	2	23	2	38	2	2	10	2
11	22	KAMPONG THOM	1696.55	5	5:North	2	1	97	2	60	2	85	2	24	2	2	441	1	25	2	5	2	12	2	36	2	2	883	1
11	22	KAMPONG THOM	1696.55	5	5:North	2	1	161	2	16	2	78	2	49	2	2	46	2	61	2	23	2	47	2	41	2	2	3	2
12	23	KAMPONG THOM	4940.43	5	5:North	2	3	21717	1	9	2	20	2	53	2	2	6	2	56	2	23	2	10	2	55	2	2	3	2
12	23	KAMPONG THOM	4940.43	5	5:North	2	5	24625	1	46	2	715	1	49	2	2	12	2	67	2	627	1	42	2	46	2	2	1747	1
12	23	KAMPONG THOM	4940.43	5	5:North	2	2	326	2	27	2	70	2	13	2	2	13	2	49	2	5	2	11	2	30	2	2	5	2
12	23	KAMPONG THOM	4940.43	5	5:North	2	4	4414	1	8	2	18	2	10	2	2	11	2	26	2	13	2	20	2	22	2	2	5	2
12	23	KAMPONG THOM	4940.43	5	5:North	2	5	677	2	51	2	101	2	52	2	2	34	2	65	2	14	2	14	2	64	2	2	6	2
12	23	KAMPONG THOM	4940.43	5	5:North	2	2	29126	1	57	2	115	2	146	1	2	30	2	70	2	13	2	25	2	134	1	2	7	2
12	23	KAMPONG THOM	4940.43	5	5:North	2	5	11084	1	36	2	557	1	96	2	2	41	2	55	2	320	1	62	2	163	1	1	191	1
12	23	KAMPONG THOM	4940.43	5	5:North	2	5	88	2	12	2	39	2	72	2	2	19	2	20	2	5	2	28	2	143	1	2	3	2
12	23	KAMPONG THOM	4940.43	5	5:North	2	5	28390	1	45	2	70	2	42	2	2	64	2	15	2	12	2	23	2	61	2	2	18	2
12	23	KAMPONG THOM	4940.43	5	5:North	2	3	15183	1	14	2	110	2	13	2	2	13	2	34	2	5	2	12	2	37	2	2	4	2
12	23	KAMPONG THOM	4940.43	5	5:North	2	4	10605	1	41	2	709	1	36	2	2	24688	1	56	2	1658	1	30	2	61	2	2	22	2
12	23	KAMPONG THOM	4940.43	5	5:North	2	5	2791	1	31	2	71	2	81	2	2	456	1	53	2	10	2	8	2	32	2	2	2	2
12	23	KAMPONG THOM	4940.43	5	5:North	2	3	21398	1	20515	1	22180	1	7662	1	1	21	2	73	2	30	2	39	2	1391	1	2	14	2
12	23	KAMPONG THOM	4940.43	5	5:North	2	3	343	2	47	2	170	2	84	2	2	47	2	58	2	30	2	19	2	18013	1	2	41	2
12	23	KAMPONG THOM	4940.43	5	5:North	2	4	1072	1	25	2	53	2	33	2	2	17	2	90	2	16	2	30	2	54	2	2	12	2
12	23	KAMPONG THOM	4940.43	5	5:North	2	4	28860	1	6980	1	9709	1	3071	1	1	381	1	81	2	17	2	16	2	56	2	2	8	2
12	23	KAMPONG THOM	4940.43	5	5:North	2	4	26667	1	13	2	69	2	55	2	2	3157	1	43	2	102	1	149	2	483	1	1	5	2
12	23	KAMPONG THOM	4940.43	5	5:North	2	5	3349	1	4	2	16	2	9	2	2	9	2	75	2	4	2	217	2	46	2	2	10	2
12	23	KAMPONG THOM	4940.43	5	5:North	2	5	1845	1	699	1	833	1	306	1	1	11	2	58	2	11	2	29	2	49	2	2	18	2
12	23	KAMPONG THOM	4940.43	5	5:North	2	1	2185	1	9	2	51	2	14	2	2	27	2	26	2	7	2	11	2	41	2	2	35	2
12	23	KAMPONG THOM	4940.43	5	5:North	2	1	17644	1	28	2	62	2	24	2	2	17	2	45	2	46	2	6	2	28	2	2	3	2
11	24	KAMPONG THOM	1391.4	5	5:North	2	4	7799	1	10	2	35	2	13	2	2	49	2	87	2	6	2	9	2	83	2	2	255	1
11	24	KAMPONG THOM	1391.4	5	5:North	2	2	22714	1	10	2	61	2	28	2	2	21	2	94	2	7	2	48	2	209	1	2	15	2
11	24	KAMPONG THOM	1391.4	5	5:North	2	1	536	2	15	2	47	2	38	2	2	21	2	73	2	16	2	17	2	82	2	2	4	2
11	24	KAMPONG THOM	1391.4	5	5:North	2	4	26553	1	5	2	26	2	10	2	2	25	2	28	2	26	2	4	2	47	2	2	4	2
11	24	KAMPONG THOM	1391.4	5	5:North	2	1	900	1	15	2	88	2	29	2	2	10	2	42	2	21	2	10	2	701	1	2	5	2
11	24	KAMPONG THOM	1391.4	5	5:North	2	3	5431	1	22	2	23	2	66	2	2	14	2	88	2	22	2	5	2	145	1	2	5	2
11	24	KAMPONG THOM	1391.4	5	5:North	2	3	4459	1	18	2	162	2	140	2	2	22	2	38	2	5	2	51	2	78	2	2	3	2
11	24	KAMPONG THOM	1391.4	5	5:North	2	3	23616	1	9.5	2	20.5	2	21.5	2	2	23.8	2	91.5	2	5.5	2	38.8	2	52.5	2	2	22	2
11	24	KAMPONG THOM	1391.4	5	5:North	2	4	15316.3	1	7.3	2	31	2	9	2	2	8.3	2	91	2	11	2	9.3	2	78.8	2	2	7.3	2
11	24	KAMPONG THOM	1391.4	5	5:North	2	2	2012.3	1	12.8	2	29.8	2	17	2	2	19.5	2	55.3	2	6.5	2	43.3	2	660.3	1	2	15	2
11	24	KAMPONG THOM	1391.4	5	5:North	2	5	24301.5	1	15	2	49.5	2	19.5	2	2	31.3	2	227.8	2	24.5	2	18	2	120.5	1	2	640.8	1
11	24	KAMPONG THOM	1391.4	5	5:North	2	4	8009	1	11	2	157	2	22	2	2	22	2	16	2	172	1	54	2	43	2	2	15	2
11	24	KAMPONG THOM	1391.4	5	5:North	2	5	1307	1	13	2	40	2	20	2	2	68	2	58	2	13	2	81	2	51	2	2	57	2
11	24	KAMPONG THOM	1391.4	5	5:North	2	5	28878	1	7	2	32	2	20	2	2	32	2	26	2	17	2	522	2	120	1	2	5	2
11	24	KAMPONG THOM	1391.4	5	5:North	2	2	25374	1	94	2	842	1	191	1	1	103	2	233	2	640	1	66	2	79	2	2	48	2
11	24	KAMPONG THOM	1391.4	5	5:North	2	4	536	2	17	2	38	2	60	2	2	13	2	49	2	22	2	6	2	89	2	2	34	2
11	24	KAMPONG THOM	1391.4	5	5:North	2	4	2366	1	132	2	1814	1	248	1	1	62	2	122	2	2046	1	61	2	95	2	2	5	2
11	24	KAMPONG THOM	1391.4	5	5:North	2	4	27480	1	30	2	71	2	32	2	2	195	2	76	2	28	2	33	2	176	1	2	45	2
11	24	KAMPONG THOM	1391.4	5	5:North	2	3	853	1	6	2	29	2	13	2	2	24	2	90	2	54	2	14	2	24	2	2	3	2
11	24	KAMPONG THOM	1391.4	5	5:North	2	1	816	1	18	2	343	1	22	2	2	20	2	246	2	8	2	19	2	100	2	2	65	2
11	24	KAMPONG THOM	1391.4	5	5:North	2	4	548	2	33	2	64	2	26	2	2	29	2	119	2	8	2	55	2	2776	1	2	35	2
5	41	KRATIE	2298.92	5	5:North	1	1	313	2	6	2	25	2	5	2	2	4	2	20	2	4	2	7	2	164	1	2	111	2
5	41	KRATIE	2298.92	5	5:North	1	5	43	2	108	2	130	2	39	2	2	9	2	69	2	5	2	95	2	12	2	2	4	2
5	41	KRATIE	2298.92	5	5:North	1	3	493	2	23	2	38	2	22	2	2	20	2	84	2	5	2	30	2	75	2	2	6	2
5	41	KRATIE	2298.92	5	5:North	1	2	257	2	15	2	41	2	15	2	2	14	2	32	2	9	2	12	2	24	2	2	7	2
5	41	KRATIE	2298.92	5	5:North	1	4	29960	1	25	2	43	2	11	2	2	29	2	158	2	10	2	35	2	25	2	2	14	2
5	41	KRATIE	2298.92	5	5:North	1	1	29775	1	10	2	24	2	22	2	2	7	2	14	2	3	2	13	2	146	1	2	24	2
5	41	KRATIE	2298.92	5	5:North	1	2	67	2	11	2	71	2	14	2	2	9	2	56	2	3	2	11	2	21	2	2	29	2
5	41	KRATIE	2298.92	5	5:North	1	5	1124	1	105	2	233	2	141	1	2	40	2	82	2	70	1	108	2	38	2	2	23	2
5	41	KRATIE	2298.92	5	5:North	1	5	403	2	25	2	103	2	37	2	2	120	2	40	2	43	2	27	2	79	2	2	12	2
5	41	KRATIE	2298.92	5	5:North	1	3	85	2	13488	1	12615	1	7982	1	1	34	2	93	2	7	2	14	2	46	2	2	2850	1
5	41	KRATIE	2298.92	5	5:North	1	3	1582	1	28	2	313	1	94	2	2	15	2	30	2	11	2	17	2	42	2	2	92	2
5	41	KRATIE	2298.92	5	5:North	1	2	67	2	5	2	23	2	6	2	2	4	2	45	2	47	2	10	2	23	2	2	5	2
11	42	KRATIE	598.191	5	5:North	2	3	28230	1	292	2	19039	1	128	2	2	5154	1	23	2	4	2	23764	1	85	2	2	684	1
11	42	KRATIE	598.191	5	5:North	2	3	473	2	11511	1	7823	1	1588	1	1	18	2	76	2	8	2	15	2	87	2	2	680	1
11	42	KRATIE	598.191	5	5:North	2	4	44	2	700	1	1305	1	43	2	1	20	2	52	2	4	2	8	2	45	2	2	14	2
11	42	KRATIE	598.191	5	5:North	2	4	112	2	4935	1	8551	1	1670	1	1	29	2	83	2	36	2	18	2	41	2	2	27	2
11	42	KRATIE	598.191	5	5:North	2	3	27154	1	102	2	4526	1	127	2	2	69	2	64	2	12	2	14	2	59	2	2	9	2
11	42	KRATIE	598.191	5	5:North	2	2	29	2	6088	1	27945	1	24999	1	1	29	2	29	2	5	2	20	2	48	2	2	13	2
11	42	KRATIE	598.191	5	5:North	2	3	99	2	5505	1	6343	1	5541	1	1	459	1	55	2	1	2	12	2	60	2	2	135	2
11	42	KRATIE	598.191	5	5:North	2	2	11302	1	28135	1	28673	1	26821	1	1	29	2	29	2	8	2	18	2	69	2	2	11	2
11	42	KRATIE	598.191	5	5:North	2	1	4862	1	1801	1	2411	1	494	1	1	509	1	33	2	9	2	6	2	15	2	2	5	2
11	42	KRATIE	598.191	5	5:North	2	2	454	2	26926	1	28544	1	28144	1	1	6437	1	29	2	5	2	14	2	38	2	2	3	2
11	42	KRATIE	598.191	5	5:North	2	3	167	2	27102	1	29625	1	27671	1	1	215	1	104	2	9	2	55	2	444	1	2	61	2
11	42	KRATIE	598.191	5	5:North	2	5	5263	1	27063	1	29303	1	27430	1	1	204	1	55	2	3	2	26	2	38	2	2	21	2
11	42	KRATIE	598.191	5	5:North	2	2	2811	1	28417	1	29237	1	26354	1	1	45	2	54	2	52	2	967	1	69	2	2	6	2
11	43	KRATIE	326.566	5	5:North	2	4	437	2	14	2	80	2	21	2	2	15	2	66	2	8	2	49	2	295	1	2	8	2
11	43	KRATIE	326.566	5	5:North	2	1	65	2	11	2	53	2	6	2	2	19	2	16	2	4	2	9	2	41	2	2	2	2
11	43	KRATIE	326.566	5	5:North	2	1	49	2	34	2	66	2	23	2	2	6	2	17	2	8	2	21	2	40	2	2	3	2
11	43	KRATIE	326.566	5	5:North	2	3	250	2	20	2	193	2	129	2	2	16	2	106	2	7	2	33	2	26	2	2	9	2
11	43	KRATIE	326.566	5	5:North	2	3	16430	1	4	2	33	2	7	2	2	5	2	152	2	9	2	3	2	71	2	2	2	2
11	43	KRATIE	326.566	5	5:North	2	4	346	2	271	2	299	1	75	2	2	8	2	69	2	8	2	6	2	83	2	2	10	2
11	43	KRATIE	326.566	5	5:North	2	4	27960	1	5	2	30	2	12	2	2	21376	1	17	2	12	2	123	2	79	2	2	3	2
11	43	KRATIE	326.566	5	5:North	2	3	28832	1	44	2	125	2	28	2	2	17	2	75	2	44	2	513	2	74	2	2	308	1
11	43	KRATIE	326.566	5	5:North	2	1	24698	1	16	2	34	2	19	2	2	10	2	36	2	23	2	10	2	42	2	2	53	2
11	43	KRATIE	326.566	5	5:North	2	5	29214	1	7	2	26	2	6	2	2	8	2	18	2	5	2	8	2	32	2	2	6	2
11	43	KRATIE	326.566	5	5:North	2	2	102	2	51	2	133	2	40	2	2	23	2	52	2	10	2	11	2	100	2	2	32	2
11	43	KRATIE	326.566	5	5:North	2	1	92	2	2	2	38	2	8	2	2	24	2	53	2	5	2	6	2	27	2	2	5	2
11	43	KRATIE	326.566	5	5:North	2	2	26177	1	16	2	42	2	19	2	2	19	2	27	2	7	2	8	2	55	2	2	5	2
11	43	KRATIE	326.566	5	5:North	2	5	27667	1	384	1	444	1	207	1	1	15	2	116	2	9	2	9	2	79	2	2	26	2
11	43	KRATIE	326.566	5	5:North	2	2	741	2	17	2	53	2	11	2	2	16	2	66	2	9	2	73	2	41	2	2	141	2
11	43	KRATIE	326.566	5	5:North	2	1	249	2	13	2	25	2	35	2	2	16	2	64	2	14	2	8	2	62	2	2	3	2
11	43	KRATIE	326.566	5	5:North	2	5	105	2	29	2	43	2	10	2	2	6	2	27	2	5	2	9	2	29	2	2	6	2
11	44	KRATIE	571.491	5	5:North	2	5	1352	1	25080	1	29679	1	26752	1	1	476	1	4743	1	1422	1	54	2	32	2	2	968	1
11	44	KRATIE	571.491	5	5:North	2	2	87	2	22	2	55	2	21	2	2	26	2	27	2	4	2	102	2	20	2	2	103	2
11	44	KRATIE	571.491	5	5:North	2	4	310	2	682	1	2113	1	185	1	1	24	2	118	2	6	2	22	2	44	2	2	12	2
11	44	KRATIE	571.491	5	5:North	2	3	1835	1	9	2	26	2	20	2	2	28	2	27	2	15	2	18	2	111	2	2	5	2
11	44	KRATIE	571.491	5	5:North	2	1	360	2	25	2	59	2	16	2	2	15	2	77	2	3	2	6	2	49	2	2	53	2
11	44	KRATIE	571.491	5	5:North	2	1	77	2	8	2	30	2	9	2	2	11	2	58	2	3	2	13	2	24	2	2	167	1
11	44	KRATIE	571.491	5	5:North	2	3	160	2	12	2	43	2	10	2	2	10	2	17	2	0	2	10	2	13	2	2	4	2
11	44	KRATIE	571.491	5	5:North	2	3	672	2	19	2	526	1	51	2	2	44	2	79	2	605	1	13	2	101	2	2	20	2
11	44	KRATIE	571.491	5	5:North	2	1	25786	1	8	2	44	2	10	2	2	4	2	25	2	6	2	11	2	56	2	2	87	2
11	44	KRATIE	571.491	5	5:North	2	4	179	2	3976	1	8408	1	23310	1	1	19	2	38	2	7	2	26	2	59	2	2	30	2
11	44	KRATIE	571.491	5	5:North	2	5	24342	1	1262	1	2450	1	16857	1	1	13	2	33	2	5	2	11	2	72	2	2	6	2
11	44	KRATIE	571.491	5	5:North	2	5	8072	1	28798	1	29776	1	27096	1	1	212	1	102	2	40	2	72	2	96	2	2	34	2
11	44	KRATIE	571.491	5	5:North	2	2	1142	1	10	2	47	2	19	2	2	20	2	546	1	9	2	12	2	39	2	2	9	2
11	44	KRATIE	571.491	5	5:North	2	1	431	2	10	2	76	2	7	2	2	7	2	24	2	4	2	28	2	28	2	2	6	2
11	44	KRATIE	571.491	5	5:North	2	1	125	2	7	2	24	2	8	2	2	11	2	46	2	9	2	11	2	31	2	2	67	2
11	45	KRATIE	484.902	5	5:North	2	2	360	2	15078	1	16828	1	5112	1	1	41	2	117	2	32	2	567	2	39	2	2	10	2
11	45	KRATIE	484.902	5	5:North	2	1	26674	1	9222	1	17608	1	511	1	1	35	2	88	2	9	2	73	2	44	2	2	8	2
11	45	KRATIE	484.902	5	5:North	2	4	47	2	872	1	1019	1	114	2	1	35	2	322	2	5	2	14	2	13	2	2	4	2
11	45	KRATIE	484.902	5	5:North	2	3	26557	1	23961	1	24764	1	23901	1	1	17	2	80	2	59	2	8	2	105	2	2	9	2
11	45	KRATIE	484.902	5	5:North	2	2	28811	1	26515	1	27106	1	24379	1	1	33	2	19	2	112	1	22	2	74	2	2	11	2
11	45	KRATIE	484.902	5	5:North	2	2	221	2	24317	1	26461	1	14293	1	1	157	2	444	2	9	2	7	2	42	2	2	8	2
11	45	KRATIE	484.902	5	5:North	2	3	489	2	2536	1	5339	1	6303	1	1	2505	1	51	2	9	2	6	2	1400	1	2	29	2
11	45	KRATIE	484.902	5	5:North	2	1	27222	1	486	1	4030	1	158	1	1	9212	1	49	2	4	2	29	2	64	2	2	13	2
11	45	KRATIE	484.902	5	5:North	2	3	126	2	39	2	76	2	28	2	2	19	2	64	2	9	2	10	2	51	2	2	70	2
11	45	KRATIE	484.902	5	5:North	2	4	1248	1	24180	1	24861	1	15047	1	1	61	2	109	2	8	2	13	2	25	2	2	5	2
11	45	KRATIE	484.902	5	5:North	2	3	121	2	4443	1	18199	1	1515	1	1	38	2	47	2	5	2	128	2	41	2	2	84	2
11	45	KRATIE	484.902	5	5:North	2	5	24400	1	450	1	4860	1	780	1	1	22	2	65	2	17	2	6	2	17	2	2	44	2
11	45	KRATIE	484.902	5	5:North	2	5	29218	1	1525	1	1281	1	3142	1	1	53	2	102	2	15	2	411	2	186	1	2	36	2
11	45	KRATIE	484.902	5	5:North	2	2	48	2	2738	1	2746	1	868	1	1	11	2	116	2	3	2	10	2	92	2	2	22	2
11	45	KRATIE	484.902	5	5:North	2	4	20271	1	178	2	320	1	166	1	1	10	2	80	2	13	2	8	2	123	1	2	5	2
11	45	KRATIE	484.902	5	5:North	2	4	9829	1	2403	1	11595	1	789	1	1	33	2	390	2	3	2	8	2	68	2	2	11	2
11	45	KRATIE	484.902	5	5:North	2	5	224	2	25252	1	26047	1	18406	1	1	5	2	37	2	5	2	12	2	59	2	2	17	2
11	66	PREAH VIHEAR	612.369	5	5:North	2	2	27884	1	737	1	21057	1	430	1	1	49	2	39	2	2	2	3	2	32	2	2	7	2
11	66	PREAH VIHEAR	612.369	5	5:North	2	2	393	2	2373	1	1618	1	341	1	1	111	2	191	2	37	2	57	2	32	2	2	11	2
11	66	PREAH VIHEAR	612.369	5	5:North	2	5	28460	1	3670	1	5334	1	1947	1	1	93	2	43	2	13	2	61	2	78	2	2	123	2
11	66	PREAH VIHEAR	612.369	5	5:North	2	3	28421	1	20	2	1015	1	528	1	1	340	1	122	2	75	1	87	2	15	2	2	3	2
11	66	PREAH VIHEAR	612.369	5	5:North	2	3	95	2	26440	1	27383	1	25648	1	1	33	2	33	2	92	1	14	2	33	2	2	2820	1
11	66	PREAH VIHEAR	612.369	5	5:North	2	1	87	2	14671	1	18211	1	8087	1	1	17656	1	249	2	17	2	1943	1	207	1	1	23	2
11	66	PREAH VIHEAR	612.369	5	5:North	2	1	1204	1	24733	1	27523	1	17443	1	1	75	2	42	2	6	2	10	2	64	2	2	12	2
11	66	PREAH VIHEAR	612.369	5	5:North	2	1	26391	1	460	1	885	1	1387	1	1	90	2	45	2	7	2	80	2	169	1	2	3	2
11	66	PREAH VIHEAR	612.369	5	5:North	2	3	3825	1	23	2	174	2	117	2	2	57	2	38	2	75	1	58	2	81	2	2	31	2
11	66	PREAH VIHEAR	612.369	5	5:North	2	3	29165	1	27988	1	29270	1	27713	1	1	39	2	59	2	131	1	37	2	751	1	1	3	2
11	66	PREAH VIHEAR	612.369	5	5:North	2	2	9850	1	24221	1	25403	1	9781	1	1	13134	1	151	2	38	2	31	2	97	2	2	4	2
11	66	PREAH VIHEAR	612.369	5	5:North	2	1	29472	1	3957	1	14603	1	25578	1	1	3774	1	37	2	16	2	921	2	99	2	2	272	1
11	66	PREAH VIHEAR	612.369	5	5:North	2	2	195	2	27	2	683	1	165	1	1	66	2	50	2	7	2	4	2	21	2	2	76	2
11	66	PREAH VIHEAR	612.369	5	5:North	2	4	11310	1	23613	1	23723	1	14719	1	1	266	1	199	2	6	2	7	2	87	2	2	2532	1
11	66	PREAH VIHEAR	612.369	5	5:North	2	1	70	2	25148	1	25677	1	20531	1	1	21	2	588	1	7	2	9	2	85	2	2	55	2
11	66	PREAH VIHEAR	612.369	5	5:North	2	1	40	2	535	1	607	1	109	2	1	28	2	69	2	8	2	4	2	31	2	2	12	2
11	66	PREAH VIHEAR	612.369	5	5:North	2	3	29176	1	24529	1	24676	1	21720	1	1	306	1	57	2	160	1	41	2	65	2	2	24	2
11	66	PREAH VIHEAR	612.369	5	5:North	2	1	27541	1	13840	1	26749	1	2540	1	1	24680	1	3966	1	9	2	20	2	53	2	2	22	2
11	66	PREAH VIHEAR	612.369	5	5:North	2	1	105	2	3063	1	8351	1	24974	1	1	1053	1	42	2	10	2	21	2	67	2	2	26	2
11	66	PREAH VIHEAR	612.369	5	5:North	2	3	59	2	4074	1	8285	1	1255	1	1	111	2	139	2	19	2	38	2	66	2	2	7	2
11	66	PREAH VIHEAR	612.369	5	5:North	2	1	2554	1	29115	1	29717	1	28875	1	1	78	2	1117	1	8	2	37	2	39	2	2	21	2
11	67	PREAH VIHEAR	636.472	5	5:North	2	4	28803	1	24791	1	24847	1	22099	1	1	347	1	72	2	4	2	22	2	58	2	2	36	2
11	67	PREAH VIHEAR	636.472	5	5:North	2	4	38	2	641	1	754	1	183	1	1	15	2	40	2	10	2	30	2	81	2	2	14	2
11	67	PREAH VIHEAR	636.472	5	5:North	2	2	510	2	19	2	32	2	40	2	2	20	2	68	2	6	2	13	2	58	2	2	6	2
11	67	PREAH VIHEAR	636.472	5	5:North	2	1	112	2	13	2	10	2	18	2	2	145	2	17	2	5	2	182	2	28	2	2	15	2
11	67	PREAH VIHEAR	636.472	5	5:North	2	3	26097	1	402	1	779	1	354	1	1	91	2	104	2	27	2	44	2	45	2	2	5	2
11	67	PREAH VIHEAR	636.472	5	5:North	2	2	23622	1	18	2	41	2	17	2	2	289	1	144	2	13	2	26	2	74	2	2	12	2
11	67	PREAH VIHEAR	636.472	5	5:North	2	2	40	2	7	2	22	2	10	2	2	2	2	12	2	3	2	8	2	29	2	2	8	2
11	67	PREAH VIHEAR	636.472	5	5:North	2	3	711	2	10	2	19	2	9	2	2	16	2	43	2	9	2	13	2	25	2	2	8	2
11	67	PREAH VIHEAR	636.472	5	5:North	2	2	25948	1	56	2	130	2	120	2	2	23	2	122	2	17	2	39	2	196	1	2	9	2
11	67	PREAH VIHEAR	636.472	5	5:North	2	2	5041	1	402	1	1531	1	333	1	1	27	2	276	2	22	2	42	2	32	2	2	9	2
11	67	PREAH VIHEAR	636.472	5	5:North	2	3	280	2	131	2	185	2	5632	1	2	206	1	67	2	28	2	12	2	36	2	2	6	2
11	67	PREAH VIHEAR	636.472	5	5:North	2	3	152	2	39	2	105	2	13	2	2	270	1	70	2	11	2	73	2	21	2	2	6	2
11	67	PREAH VIHEAR	636.472	5	5:North	2	1	21	2	4	2	106	2	11	2	2	60	2	47	2	4	2	5	2	25	2	2	2	2
11	67	PREAH VIHEAR	636.472	5	5:North	2	4	161	2	292	2	400	1	134	2	2	21	2	295	2	8	2	9	2	84	2	2	9	2
11	67	PREAH VIHEAR	636.472	5	5:North	2	3	1812	1	290	2	2443	1	658	1	1	20	2	297	2	1857	1	70	2	55	2	2	15	2
11	67	PREAH VIHEAR	636.472	5	5:North	2	2	23489	1	37	2	27	2	16	2	2	33	2	91	2	9	2	27	2	215	1	2	87	2
11	67	PREAH VIHEAR	636.472	5	5:North	2	4	15503	1	186	2	692	1	296	1	1	50	2	5562	1	27	2	23	2	132	1	2	63	2
11	67	PREAH VIHEAR	636.472	5	5:North	2	1	28474	1	23	2	50	2	28	2	2	15	2	65	2	21	2	30	2	105	2	2	6	2
11	67	PREAH VIHEAR	636.472	5	5:North	2	2	28667	1	851	1	490	1	233	1	1	88	2	32	2	17	2	15	2	38	2	2	2	2
11	67	PREAH VIHEAR	636.472	5	5:North	2	2	177	2	7	2	19	2	12	2	2	33	2	55	2	7	2	19	2	26	2	2	5	2
11	67	PREAH VIHEAR	636.472	5	5:North	2	4	20099	1	61	2	113	2	90	2	2	77	2	46	2	10	2	24	2	152	1	2	6	2
11	67	PREAH VIHEAR	636.472	5	5:North	2	2	68	2	649	1	767	1	224	1	1	15	2	41	2	3	2	18	2	87	2	2	193	1
11	82	RATANAK KIRI	317.05	5	5:North	2	3	135	2	16661	1	26375	1	25393	1	1	523	1	54	2	7	2	37	2	1788	1	2	3671	1
11	82	RATANAK KIRI	317.05	5	5:North	2	3	582	2	43	2	220	2	264	1	2	11	2	50	2	22	2	1128	1	112	2	2	150	2
11	82	RATANAK KIRI	317.05	5	5:North	2	2	61	2	11208	1	23582	1	2815	1	1	18	2	200	2	9	2	15	2	77	2	2	9	2
11	82	RATANAK KIRI	317.05	5	5:North	2	4	217	2	13789	1	26803	1	20583	1	1	19	2	46	2	8	2	11	2	49	2	2	17	2
11	82	RATANAK KIRI	317.05	5	5:North	2	2	459	2	8228	1	23711	1	1241	1	1	49	2	70	2	2156	1	392	2	69	2	2	66	2
11	82	RATANAK KIRI	317.05	5	5:North	2	5	339	2	28505	1	28984	1	28241	1	1	1140	1	99	2	42	2	49	2	64	2	2	16	2
11	82	RATANAK KIRI	317.05	5	5:North	2	5	128	2	24002	1	24368	1	7424	1	1	15	2	694	1	38	2	13	2	61	2	2	7	2
11	82	RATANAK KIRI	317.05	5	5:North	2	4	639	2	27725	1	28752	1	26520	1	1	55	2	59	2	2413	1	106	2	51	2	2	9	2
11	82	RATANAK KIRI	317.05	5	5:North	2	5	464	2	23906	1	24279	1	12329	1	1	89	2	80	2	15	2	10636	1	42	2	2	13	2
11	82	RATANAK KIRI	317.05	5	5:North	2	1	122	2	19161	1	24718	1	12747	1	1	290	1	76	2	6	2	22	2	24	2	2	14	2
11	82	RATANAK KIRI	317.05	5	5:North	2	1	175	2	27258	1	28041	1	27457	1	1	98	2	37	2	9	2	48	2	86	2	2	7	2
11	82	RATANAK KIRI	317.05	5	5:North	2	2	103	2	1553	1	5117	1	5170	1	1	33	2	56	2	4	2	11	2	14	2	2	14	2
11	82	RATANAK KIRI	317.05	5	5:North	2	1	144	2	36	2	47	2	146	1	2	9	2	27	2	4	2	54	2	15	2	2	4	2
11	82	RATANAK KIRI	317.05	5	5:North	2	1	155	2	7531	1	21971	1	3480	1	1	22	2	150	2	4	2	14	2	26	2	2	3	2
11	82	RATANAK KIRI	317.05	5	5:North	2	1	879	1	27470	1	28089	1	25366	1	1	589	1	291	2	265	1	87	2	120	1	1	9	2
11	82	RATANAK KIRI	317.05	5	5:North	2	4	1004	1	218	2	808	1	774	1	1	14	2	227	2	6	2	20	2	19	2	2	362	1
12	83	SIEMREAP	7453.96	5	5:North	2	4	26223	1	46	2	68	2	24	2	2	17	2	39	2	4	2	17	2	37	2	2	7	2
12	83	SIEMREAP	7453.96	5	5:North	2	2	24303	1	24	2	322	1	242	1	1	51	2	34	2	35	2	33	2	41	2	2	145	2
12	83	SIEMREAP	7453.96	5	5:North	2	1	1050	1	7	2	39	2	30	2	2	15	2	172	2	11	2	12	2	27	2	2	5	2
12	83	SIEMREAP	7453.96	5	5:North	2	1	24565	1	10	2	50	2	35	2	2	30	2	39	2	8	2	12	2	35	2	2	22	2
12	83	SIEMREAP	7453.96	5	5:North	2	2	24639.5	1	29.3	2	63.8	2	67.3	2	2	37	2	88.3	2	16	2	11.3	2	51.5	2	2	25.8	2
12	83	SIEMREAP	7453.96	5	5:North	2	4	30004.5	1	10.5	2	56.8	2	24	2	2	8	2	70	2	5.5	2	1663	1	14	2	2	7.8	2
12	83	SIEMREAP	7453.96	5	5:North	2	2	1918.5	1	6.3	2	19.5	2	16.3	2	2	6.5	2	38.8	2	3.5	2	6.3	2	37.5	2	2	36	2
12	83	SIEMREAP	7453.96	5	5:North	2	4	393.8	2	10	2	18.5	2	22.8	2	2	22	2	265.8	2	3.5	2	16	2	18.3	2	2	4.3	2
12	83	SIEMREAP	7453.96	5	5:North	2	5	25119.5	1	65.3	2	38.5	2	27.5	2	2	6973.3	1	125.5	2	34.3	2	108.8	2	152.5	1	2	19	2
12	83	SIEMREAP	7453.96	5	5:North	2	3	73.8	2	38.5	2	38.5	2	39	2	2	6.5	2	14	2	5.5	2	8.5	2	19.3	2	2	5.3	2
12	83	SIEMREAP	7453.96	5	5:North	2	3	13.5	2	1	2	7	2	5.3	2	2	3	2	16	2	3	2	3	2	2.3	2	2	2	2
12	83	SIEMREAP	7453.96	5	5:North	2	5	128	2	20	2	13	2	6	2	2	8	2	50	2	6	2	10	2	24	2	2	1	2
12	83	SIEMREAP	7453.96	5	5:North	2	5	146.5	2	7.8	2	18.8	2	11	2	2	15.5	2	291.8	2	8.5	2	10.5	2	22	2	2	4	2
12	83	SIEMREAP	7453.96	5	5:North	2	3	1444.8	1	4.5	2	12.8	2	6.5	2	2	20	2	178.5	2	66.5	1	6	2	25.8	2	2	3	2
12	83	SIEMREAP	7453.96	5	5:North	2	5	213.5	2	38.5	2	53	2	22.5	2	2	12.5	2	31.8	2	8.3	2	23.5	2	64.8	2	2	4.3	2
12	83	SIEMREAP	7453.96	5	5:North	2	4	810.5	1	12	2	15	2	15.5	2	2	15.5	2	58.3	2	11.8	2	8.8	2	36.5	2	2	64.5	2
12	83	SIEMREAP	7453.96	5	5:North	2	5	28686	1	10	2	29	2	14	2	2	10	2	117	2	110	1	18	2	182	1	1	27	2
12	83	SIEMREAP	7453.96	5	5:North	2	1	625.5	2	19.5	2	17.5	2	21.5	2	2	17.8	2	68.3	2	15.3	2	8.5	2	60.3	2	2	1526.3	1
12	83	SIEMREAP	7453.96	5	5:North	2	1	1075.5	1	18.3	2	8.5	2	10.3	2	2	19.3	2	67.5	2	11.3	2	30.8	2	44.3	2	2	77	2
12	83	SIEMREAP	7453.96	5	5:North	2	3	71	2	15.8	2	33.5	2	32.5	2	2	70.5	2	32.8	2	5.5	2	5.5	2	12	2	2	3.5	2
12	83	SIEMREAP	7453.96	5	5:North	2	5	729.8	2	9.5	2	10.5	2	11.8	2	2	6.3	2	16	2	2.8	2	9.8	2	48	2	2	12.5	2
12	83	SIEMREAP	7453.96	5	5:North	2	5	69.8	2	5	2	25.8	2	12.5	2	2	20.8	2	35.3	2	6.5	2	236	2	19.5	2	2	33.8	2
11	85	STUNG TRENG	129.538	5	5:North	2	4	955	1	29630.5	1	29676.8	1	27979.3	1	1	510.3	1	202.5	2	34.8	2	66.5	2	35.3	2	2	9.5	2
11	85	STUNG TRENG	129.538	5	5:North	2	4	30222.5	1	275.3	2	1265	1	187.8	1	1	21.3	2	316.8	2	1860.5	1	60	2	52.8	2	2	32.5	2
11	85	STUNG TRENG	129.538	5	5:North	2	5	1355.5	1	684.8	1	860.5	1	675.5	1	1	572.8	1	120.8	2	8.8	2	14.3	2	41	2	2	4.5	2
11	85	STUNG TRENG	129.538	5	5:North	2	4	230.5	2	660.5	1	678	1	552.8	1	1	35.5	2	36	2	3	2	21	2	76.5	2	2	9.8	2
11	85	STUNG TRENG	129.538	5	5:North	2	4	253.3	2	23316.5	1	24073.8	1	10101.5	1	1	15	2	92.5	2	3.3	2	239.5	2	37	2	2	4	2
11	85	STUNG TRENG	129.538	5	5:North	2	5	26553	1	5466.3	1	9286	1	2003.8	1	1	412.5	1	216	2	122.8	1	85.8	2	27.3	2	2	4.5	2
11	85	STUNG TRENG	129.538	5	5:North	2	3	55.8	2	499.5	1	742.5	1	215.5	1	1	11.8	2	48.8	2	4	2	10.3	2	54.5	2	2	6	2
11	85	STUNG TRENG	129.538	5	5:North	2	3	119	2	209.5	2	262.8	2	1164.3	1	2	14	2	100	2	4.8	2	21.5	2	39.3	2	2	3	2
11	85	STUNG TRENG	129.538	5	5:North	2	4	191	2	166.5	2	204	2	294.5	1	2	11.8	2	20.3	2	4.5	2	14.8	2	23.8	2	2	1707.3	1
11	85	STUNG TRENG	129.538	5	5:North	2	4	53.5	2	147.5	2	249	2	55	2	2	115.5	2	28.3	2	1	2	8.5	2	22.5	2	2	2429.3	1
11	85	STUNG TRENG	129.538	5	5:North	2	2	26654	1	10	2	15.5	2	12	2	2	12	2	30.3	2	1.5	2	15	2	102.8	2	2	4.5	2
11	85	STUNG TRENG	129.538	5	5:North	2	3	868.5	1	199.3	2	345.3	1	45.8	2	2	5763	1	15.3	2	2	2	11	2	32.8	2	2	11.3	2
11	85	STUNG TRENG	129.538	5	5:North	2	4	94.5	2	10102.8	1	13570.8	1	3738.5	1	1	277	1	38.3	2	0.5	2	14.8	2	54	2	2	5.8	2
11	85	STUNG TRENG	129.538	5	5:North	2	2	9253.8	1	430.3	1	480.3	1	208	1	1	21	2	61	2	9.8	2	52.3	2	26.5	2	2	25.5	2
11	85	STUNG TRENG	129.538	5	5:North	2	5	1625.5	1	907.5	1	2202.3	1	458.8	1	1	45	2	76.8	2	8.5	2	57.8	2	36.3	2	2	5	2
11	85	STUNG TRENG	129.538	5	5:North	2	4	5270	1	766.8	1	1075.8	1	227.3	1	1	18	2	58.5	2	10.5	2	10.8	2	59.5	2	2	5.3	2
11	85	STUNG TRENG	129.538	5	5:North	2	2	155	2	150.5	2	141.5	2	72.5	2	2	11	2	84.8	2	2.5	2	30.8	2	36.5	2	2	2	2
11	85	STUNG TRENG	129.538	5	5:North	2	5	81.5	2	131.5	2	269	2	61	2	2	34	2	41.3	2	3.5	2	4.3	2	34.5	2	2	2.5	2
11	85	STUNG TRENG	129.538	5	5:North	2	4	156	2	9745.5	1	12859.5	1	7793.3	1	1	45.5	2	361.3	2	11.5	2	27.5	2	395.3	1	2	2695	1
11	85	STUNG TRENG	129.538	5	5:North	2	2	358.8	2	17	2	23	2	6.5	2	2	15.5	2	14.8	2	0.5	2	98.5	2	48.5	2	2	2.8	2
11	85	STUNG TRENG	129.538	5	5:North	2	1	2380.3	1	28.8	2	172.5	2	34.5	2	2	4.5	2	46	2	3.5	2	12	2	52.5	2	2	4.5	2
11	85	STUNG TRENG	129.538	5	5:North	2	2	1720.5	1	11512.8	1	10685	1	2738.3	1	1	6	2	9	2	0.3	2	12.3	2	68.5	2	2	2.3	2
11	85	STUNG TRENG	129.538	5	5:North	2	2	94.3	2	4620.3	1	4292.5	1	8142.8	1	1	10	2	30.8	2	2.5	2	10.5	2	17.8	2	2	2.5	2
11	86	STUNG TRENG	472.704	5	5:North	2	3	53.3	2	2990.5	1	11871	1	1134.5	1	1	90.3	2	310.3	2	121.8	1	1690	1	127.8	1	1	18	2
11	86	STUNG TRENG	472.704	5	5:North	2	5	4071.8	1	27202	1	29836	1	25229	1	1	77.3	2	18	2	233	1	93.3	2	789.3	1	1	66.8	2
11	86	STUNG TRENG	472.704	5	5:North	2	4	44.5	2	15023.3	1	26576.5	1	3592.3	1	1	9.5	2	62	2	509.3	1	47	2	709	1	1	4.3	2
11	86	STUNG TRENG	472.704	5	5:North	2	2	90.5	2	28486.5	1	29564.5	1	23111.5	1	1	27849.5	1	128	2	236.3	1	199.3	2	505.5	1	1	7777.8	1
11	86	STUNG TRENG	472.704	5	5:North	2	2	3308	1	29154.5	1	30164.5	1	26246.5	1	1	8096.8	1	109.3	2	2840.3	1	691	2	819.3	1	1	3454.5	1
11	86	STUNG TRENG	472.704	5	5:North	2	1	150.8	2	30735.8	1	31569.5	1	30534	1	1	1135.8	1	40	2	22.5	2	29	2	634	1	2	17.5	2
11	86	STUNG TRENG	472.704	5	5:North	2	2	283.5	2	27490.8	1	28530	1	23931	1	1	1779.3	1	28	2	218.8	1	389.5	2	260.5	1	1	16.5	2
11	86	STUNG TRENG	472.704	5	5:North	2	1	186	2	23	2	59.5	2	181.3	1	2	97.5	2	27.3	2	0	2	30.5	2	52.5	2	2	79	2
11	86	STUNG TRENG	472.704	5	5:North	2	1	434	2	2860	1	15213.5	1	475	1	1	583.5	1	1371.8	1	372.5	1	128	2	26.8	2	2	1287.8	1
11	86	STUNG TRENG	472.704	5	5:North	2	2	883	1	30038.3	1	30726.5	1	29107.5	1	1	118.5	2	1099.3	1	3745	1	4029.3	1	672	1	1	161	1
11	86	STUNG TRENG	472.704	5	5:North	2	2	27450.8	1	20491.5	1	25036	1	5140.5	1	1	34.3	2	146.5	2	275	1	1086.5	1	130.3	1	1	25.8	2
11	86	STUNG TRENG	472.704	5	5:North	2	3	209.8	2	9944.3	1	9476.5	1	2210	1	1	519.8	1	189	2	10.5	2	158.5	2	351.3	1	2	15	2
11	86	STUNG TRENG	472.704	5	5:North	2	4	29540.3	1	26781.3	1	29980	1	1867.5	1	1	640	1	315.3	2	845.5	1	169.8	2	203.3	1	1	16	2
11	86	STUNG TRENG	472.704	5	5:North	2	1	8603	1	27616.5	1	28709.5	1	29080	1	1	699.5	1	1706.8	1	263.5	1	31	2	1294	1	1	147.3	2
11	86	STUNG TRENG	472.704	5	5:North	2	4	114.5	2	574.5	1	15701.8	1	8949.3	1	1	116.5	2	44	2	25521	1	111.5	2	12264.5	1	1	2.5	2
11	86	STUNG TRENG	472.704	5	5:North	2	1	79.3	2	410	1	3992	1	1447.8	1	1	35.3	2	49.3	2	1	2	147	2	44.8	2	2	11.8	2
11	86	STUNG TRENG	472.704	5	5:North	2	3	357	2	1714	1	25164.5	1	1506	1	1	184.5	2	144.3	2	5.5	2	471.5	2	155	1	2	5	2
5	87	STUNG TRENG	589.688	5	5:North	1	3	62	2	2890.5	1	3487.5	1	1175.5	1	1	22.8	2	26.3	2	-0.3	2	21.5	2	9	2	2	4	2
5	87	STUNG TRENG	589.688	5	5:North	1	1	47.3	2	13	2	30.5	2	37	2	2	9.3	2	18	2	4	2	17.5	2	16.5	2	2	11.5	2
5	87	STUNG TRENG	589.688	5	5:North	1	4	99	2	47.3	2	73	2	28.5	2	2	10.5	2	43.8	2	3	2	17	2	21	2	2	13.8	2
5	87	STUNG TRENG	589.688	5	5:North	1	4	395	2	24	2	86	2	29	2	2	35	2	92	2	37	2	982	1	51	2	2	24	2
5	87	STUNG TRENG	589.688	5	5:North	1	4	523	2	16	2	46	2	60	2	2	16	2	37	2	15	2	16	2	71	2	2	4	2
5	87	STUNG TRENG	589.688	5	5:North	1	2	451	2	104	2	1329	1	176	1	1	25	2	189	2	2065	1	45	2	123	1	1	4	2
5	87	STUNG TRENG	589.688	5	5:North	1	5	1421	1	17	2	291	2	150	1	2	91	2	146	2	36	2	35	2	35	2	2	10	2
5	87	STUNG TRENG	589.688	5	5:North	1	2	4784	1	40	2	176	2	88	2	2	47	2	119	2	13	2	11	2	52	2	2	10	2
5	87	STUNG TRENG	589.688	5	5:North	1	2	172	2	24	2	391	1	46	2	2	26	2	43	2	25	2	7	2	39	2	2	11	2
5	87	STUNG TRENG	589.688	5	5:North	1	4	5448	1	44	2	83	2	59	2	2	16	2	40	2	14	2	7	2	76	2	2	10	2
5	87	STUNG TRENG	589.688	5	5:North	1	1	96	2	340	2	443	1	115	2	2	10	2	115	2	9	2	6975	1	148	1	1	4	2
5	87	STUNG TRENG	589.688	5	5:North	1	2	148	2	82	2	144	2	37	2	2	16	2	104	2	5	2	9	2	59	2	2	8	2
5	87	STUNG TRENG	589.688	5	5:North	1	5	468	2	12.5	2	48.8	2	22	2	2	22	2	71.5	2	18	2	14194.5	1	35.8	2	2	7	2
5	87	STUNG TRENG	589.688	5	5:North	1	5	100.3	2	254	2	895.5	1	437.3	1	1	12	2	41.5	2	1.5	2	19.8	2	44.3	2	2	5	2
5	87	STUNG TRENG	589.688	5	5:North	1	4	18086	1	76	2	111	2	30	2	2	10	2	21	2	53	2	8	2	66	2	2	2	2
5	87	STUNG TRENG	589.688	5	5:North	1	4	118	2	41	2	525	1	376	1	1	168	2	202	2	73	1	64	2	80	2	2	14	2
5	87	STUNG TRENG	589.688	5	5:North	1	2	274	2	2572	1	1952	1	600	1	1	2355	1	72	2	4	2	10	2	301	1	2	887	1
5	87	STUNG TRENG	589.688	5	5:North	1	3	104	2	26754	1	26653	1	23953	1	1	154	2	110	2	169	1	60	2	215	1	1	6	2
5	87	STUNG TRENG	589.688	5	5:North	1	4	1367	1	81	2	172	2	94	2	2	16	2	282	2	10	2	79	2	63	2	2	21188	1
5	87	STUNG TRENG	589.688	5	5:North	1	1	38	2	677	1	840	1	226	1	1	13	2	45	2	6	2	4	2	21	2	2	6	2
5	87	STUNG TRENG	589.688	5	5:North	1	1	46.8	2	4.3	2	10.5	2	5	2	2	6	2	13.5	2	4.5	2	11.5	2	12.3	2	2	3	2
5	87	STUNG TRENG	589.688	5	5:North	1	2	189	2	10	2	31	2	20	2	2	16	2	97	2	10	2	11	2	21	2	2	334	1
5	87	STUNG TRENG	589.688	5	5:North	1	1	79	2	21	2	149	2	76	2	2	22	2	84	2	7	2	17	2	18776	1	2	9	2
11	88	STUNG TRENG	381.281	5	5:North	2	4	9505	1	24993	1	27813	1	27089	1	1	1280	1	88	2	16	2	91	2	188	1	2	336	1
11	88	STUNG TRENG	381.281	5	5:North	2	1	10753	1	482	1	535	1	226	1	1	10	2	113	2	3	2	5	2	36	2	2	5	2
11	88	STUNG TRENG	381.281	5	5:North	2	4	117	2	27174	1	28051	1	25821	1	1	230	1	61	2	6	2	80	2	79	2	2	33	2
11	88	STUNG TRENG	381.281	5	5:North	2	3	195	2	28384	1	29391	1	27623	1	1	204	1	372	2	4	2	13	2	32	2	2	10	2
11	88	STUNG TRENG	381.281	5	5:North	2	2	6932	1	332	2	2725	1	455	1	1	171	2	206	2	4148	1	171	2	62	2	2	6	2
11	88	STUNG TRENG	381.281	5	5:North	2	4	326	2	5078	1	11900	1	913	1	1	68	2	20	2	7	2	15	2	54	2	2	22	2
11	88	STUNG TRENG	381.281	5	5:North	2	3	27968	1	19327	1	17521	1	3027	1	1	91	2	425	2	157	1	152	2	262	1	1	69	2
11	88	STUNG TRENG	381.281	5	5:North	2	3	28457	1	28524	1	29290	1	28090	1	1	17	2	212	2	22	2	23	2	141	1	2	15	2
11	88	STUNG TRENG	381.281	5	5:North	2	5	26044	1	2575	1	5726	1	8295	1	1	19	2	45	2	5	2	30	2	69	2	2	11	2
11	88	STUNG TRENG	381.281	5	5:North	2	2	25875	1	856	1	2175	1	457	1	1	266	1	45	2	47	2	14	2	101	2	2	5	2
11	88	STUNG TRENG	381.281	5	5:North	2	2	3363	1	3023	1	4822	1	2140	1	1	4	2	9	2	14	2	4	2	46	2	2	1	2
11	88	STUNG TRENG	381.281	5	5:North	2	2	191	2	91	2	130	2	36	2	2	50	2	108	2	10	2	10	2	63	2	2	176	1
11	88	STUNG TRENG	381.281	5	5:North	2	3	28066	1	1724	1	1702	1	559	1	1	554	1	80	2	28	2	14	2	53	2	2	65	2
11	88	STUNG TRENG	381.281	5	5:North	2	4	87	2	23585	1	23781	1	10621	1	1	3562	1	74	2	5	2	9158	1	83	2	2	150	2
11	88	STUNG TRENG	381.281	5	5:North	2	4	5440	1	6044	1	18330	1	1741	1	1	73	2	327	2	11	2	216	2	39	2	2	14	2
11	88	STUNG TRENG	381.281	5	5:North	2	5	27277	1	1435	1	3518	1	920	1	1	12	2	138	2	32	2	6	2	41	2	2	336	1
11	88	STUNG TRENG	381.281	5	5:North	2	5	1325	1	28861	1	29271	1	28735	1	1	130	2	152	2	2518	1	221	2	120	1	1	21	2
11	88	STUNG TRENG	381.281	5	5:North	2	1	179	2	14	2	37	2	16	2	2	21	2	664	1	15	2	205	2	21	2	2	47	2
11	88	STUNG TRENG	381.281	5	5:North	2	4	7773	1	9774	1	16878	1	6134	1	1	30	2	162	2	2	2	60	2	23	2	2	6	2
11	88	STUNG TRENG	381.281	5	5:North	2	1	159	2	10078	1	10381	1	3041	1	1	11	2	29	2	13	2	446	2	56	2	2	8	2
11	88	STUNG TRENG	381.281	5	5:North	2	5	27116	1	27286	1	28817	1	24660	1	1	56	2	158	2	61	2	101	2	1143	1	2	10	2
12	99	ODDAR MEANCHEY	1492.92	5	5:North	2	3	100	2	5.8	2	15	2	13.3	2	2	8.8	2	19.5	2	4	2	7.3	2	33.5	2	2	6.5	2
12	99	ODDAR MEANCHEY	1492.92	5	5:North	2	5	3506.3	1	10.8	2	22	2	20.3	2	2	47.8	2	72.5	2	3.8	2	5.5	2	211.8	1	2	2.5	2
12	99	ODDAR MEANCHEY	1492.92	5	5:North	2	1	22520.5	1	20	2	31.3	2	34.5	2	2	24.5	2	72.5	2	10.8	2	28.8	2	31.5	2	2	41.5	2
12	99	ODDAR MEANCHEY	1492.92	5	5:North	2	4	166	2	17.3	2	19.3	2	23.8	2	2	38	2	35.5	2	19.8	2	15.8	2	75	2	2	5	2
12	99	ODDAR MEANCHEY	1492.92	5	5:North	2	3	92	2	5.8	2	13	2	12	2	2	5.8	2	81	2	4	2	7.8	2	98.8	2	2	3.8	2
12	99	ODDAR MEANCHEY	1492.92	5	5:North	2	2	28837.5	1	10.3	2	49	2	23.3	2	2	3.8	2	27.5	2	7.5	2	3.3	2	17	2	2	1.5	2
12	99	ODDAR MEANCHEY	1492.92	5	5:North	2	1	29866.5	1	13.5	2	8.5	2	6.5	2	2	3	2	10.3	2	3.5	2	7.5	2	18.5	2	2	2.5	2
12	99	ODDAR MEANCHEY	1492.92	5	5:North	2	4	8017.5	1	6.8	2	15.3	2	25	2	2	28	2	83.8	2	2	2	17.3	2	15.5	2	2	35.5	2
12	99	ODDAR MEANCHEY	1492.92	5	5:North	2	1	87.5	2	4.8	2	13.5	2	19.5	2	2	9.5	2	9	2	2.5	2	11	2	21.5	2	2	3	2
12	99	ODDAR MEANCHEY	1492.92	5	5:North	2	1	23635.5	1	8.8	2	36.3	2	19.5	2	2	15	2	104.5	2	4	2	7	2	625.5	1	2	4	2
12	99	ODDAR MEANCHEY	1492.92	5	5:North	2	4	29238.5	1	15.8	2	17	2	13.3	2	2	7.3	2	58.8	2	7.5	2	11.3	2	45.5	2	2	424.3	1
12	99	ODDAR MEANCHEY	1492.92	5	5:North	2	2	2102.8	1	14.8	2	72.5	2	49.8	2	2	5.5	2	11.5	2	102.5	1	8.8	2	64	2	2	3	2
12	99	ODDAR MEANCHEY	1492.92	5	5:North	2	2	3042	1	10.3	2	26.5	2	26.3	2	2	7	2	23.3	2	3	2	11	2	35.8	2	2	18.3	2
12	99	ODDAR MEANCHEY	1492.92	5	5:North	2	5	233	2	12	2	89.3	2	81.8	2	2	5.5	2	89.3	2	21.5	2	43.3	2	27.8	2	2	6.5	2
12	99	ODDAR MEANCHEY	1492.92	5	5:North	2	5	29564.8	1	14.3	2	24.3	2	8.8	2	2	18	2	31	2	44.3	2	9.5	2	63.5	2	2	17	2
12	99	ODDAR MEANCHEY	1492.92	5	5:North	2	2	7485.5	1	5	2	14.3	2	14.3	2	2	7	2	42.8	2	2	2	5.3	2	17	2	2	3.8	2
12	99	ODDAR MEANCHEY	1492.92	5	5:North	2	3	8198.5	1	0.8	2	10.8	2	8	2	2	39.5	2	20.8	2	4	2	1.5	2	29	2	2	37.5	2
12	99	ODDAR MEANCHEY	1492.92	5	5:North	2	3	3976.3	1	8.5	2	22.3	2	19.3	2	2	22.5	2	41.5	2	98	1	59.5	2	57.5	2	2	29.3	2
12	99	ODDAR MEANCHEY	1492.92	5	5:North	2	4	31407.3	1	46.3	2	59.8	2	23.8	2	2	15.3	2	73.5	2	20.8	2	19	2	129.3	1	2	9.8	2
12	99	ODDAR MEANCHEY	1492.92	5	5:North	2	2	13439.5	1	6.5	2	15	2	13.8	2	2	9.3	2	19.8	2	10.5	2	5.3	2	18.3	2	2	1.8	2
12	99	ODDAR MEANCHEY	1492.92	5	5:North	2	4	5327	1	7.8	2	17.5	2	17.8	2	2	9	2	23.8	2	7	2	214	2	14.8	2	2	12.3	2
12	99	ODDAR MEANCHEY	1492.92	5	5:North	2	4	977.5	1	13.3	2	184.3	2	33.8	2	2	29	2	29.8	2	122.8	1	14.3	2	27.5	2	2	1.5	2
12	99	ODDAR MEANCHEY	1492.92	5	5:North	2	4	22175.5	1	6.5	2	41	2	24.3	2	2	34.3	2	41.3	2	5.5	2	78.5	2	98.3	2	2	29	2
4	02	BATTAMBANG	2864.01	4	4:West	1	1	26055	1	10.3	2	20.3	2	15.8	2	2	17.5	2	27.3	2	22.8	2	7	2	48.8	2	2	93.8	2
4	02	BATTAMBANG	2864.01	4	4:West	1	4	10188	1	2.3	2	12.8	2	8.8	2	2	12	2	11.5	2	4	2	5.3	2	8	2	2	4	2
4	02	BATTAMBANG	2864.01	4	4:West	1	5	8071.8	1	28.5	2	306.3	1	146.8	1	1	128	2	106.5	2	43.8	2	45.3	2	57	2	2	11.3	2
4	02	BATTAMBANG	2864.01	4	4:West	1	4	1646.3	1	16	2	224.3	2	29.3	2	2	12.8	2	30	2	9.3	2	7954.3	1	24.3	2	2	150.3	2
4	02	BATTAMBANG	2864.01	4	4:West	1	3	49.3	2	18.3	2	16.3	2	9.5	2	2	5.5	2	41.5	2	2.5	2	9.8	2	17.3	2	2	1.5	2
4	02	BATTAMBANG	2864.01	4	4:West	1	3	4056.3	1	8	2	173.5	2	53	2	2	10.3	2	92.3	2	7.3	2	6.3	2	29.5	2	2	4.5	2
4	02	BATTAMBANG	2864.01	4	4:West	1	5	69.5	2	9	2	27.8	2	10.5	2	2	6.3	2	31.8	2	3.3	2	5.3	2	43.5	2	2	6	2
4	02	BATTAMBANG	2864.01	4	4:West	1	2	68	2	6.5	2	14.3	2	6.8	2	2	6.8	2	8.8	2	2.3	2	166.3	2	14.3	2	2	3.8	2
4	02	BATTAMBANG	2864.01	4	4:West	1	3	27345.5	1	9.3	2	27.5	2	19	2	2	10.3	2	27.8	2	2.8	2	8.5	2	19	2	2	60	2
4	02	BATTAMBANG	2864.01	4	4:West	1	2	8212	1	6	2	27.5	2	6	2	2	6.3	2	34	2	2.3	2	11.3	2	39.5	2	2	2	2
4	02	BATTAMBANG	2864.01	4	4:West	1	4	349.5	2	130.8	2	121.3	2	42.8	2	2	26.3	2	23	2	6	2	9.5	2	38.3	2	2	26.8	2
4	02	BATTAMBANG	2864.01	4	4:West	1	4	296.8	2	13.8	2	33.8	2	11.5	2	2	8.5	2	27	2	7	2	17.3	2	22.5	2	2	1338.8	1
4	02	BATTAMBANG	2864.01	4	4:West	1	2	202.5	2	8.8	2	23.8	2	3.5	2	2	8.8	2	20.5	2	5.8	2	37.3	2	21	2	2	5	2
4	02	BATTAMBANG	2864.01	4	4:West	1	4	13151.5	1	9.5	2	17.5	2	2.8	2	2	5	2	187.3	2	86.8	1	5.3	2	6.3	2	2	4	2
4	02	BATTAMBANG	2864.01	4	4:West	1	2	3056.5	1	21.5	2	18.3	2	12.5	2	2	23.5	2	22.8	2	5.8	2	24.8	2	29.3	2	2	11	2
4	02	BATTAMBANG	2864.01	4	4:West	1	2	699.3	2	10.8	2	18	2	12.8	2	2	18	2	37.5	2	8.5	2	6.3	2	20.8	2	2	27	2
4	02	BATTAMBANG	2864.01	4	4:West	1	4	22404.3	1	15.3	2	36.5	2	42.8	2	2	8.3	2	33.5	2	5	2	12.8	2	28	2	2	5	2
4	02	BATTAMBANG	2864.01	4	4:West	1	5	23912	1	6.8	2	57.3	2	17	2	2	13.3	2	31.5	2	5.8	2	9.8	2	33	2	2	5.8	2
4	02	BATTAMBANG	2864.01	4	4:West	1	2	20329.5	1	6.3	2	12.8	2	9.5	2	2	3.8	2	9.8	2	4	2	7.3	2	35	2	2	6.8	2
4	02	BATTAMBANG	2864.01	4	4:West	1	5	36.3	2	3.5	2	11.3	2	7.8	2	2	5.8	2	32.8	2	3.3	2	5.3	2	2	2	2	16	2
4	02	BATTAMBANG	2864.01	4	4:West	1	2	54	2	9.5	2	17.5	2	7.3	2	2	4.8	2	14.5	2	5.3	2	9.3	2	43.5	2	2	8.8	2
4	02	BATTAMBANG	2864.01	4	4:West	1	4	22036	1	37.5	2	107.8	2	54.3	2	2	18.8	2	45.5	2	11.8	2	42.3	2	60	2	2	3.8	2
4	02	BATTAMBANG	2864.01	4	4:West	1	4	3418.5	1	22.3	2	57.8	2	67.8	2	2	12.5	2	56.8	2	5	2	28.8	2	82.3	2	2	19.3	2
10	03	BATTAMBANG	1976.25	4	4:West	2	4	220.5	2	14	2	70	2	24	2	2	5.8	2	35	2	41.3	2	21	2	72.3	2	2	2	2
10	03	BATTAMBANG	1976.25	4	4:West	2	3	13718.8	1	8.8	2	19	2	13.8	2	2	1116.8	1	106.5	2	25	2	20.5	2	61.5	2	2	4.5	2
10	03	BATTAMBANG	1976.25	4	4:West	2	4	44.8	2	20	2	47	2	3.5	2	2	4.5	2	23	2	37.8	2	5.8	2	38.5	2	2	7.3	2
10	03	BATTAMBANG	1976.25	4	4:West	2	4	68.8	2	4.8	2	24.3	2	17	2	2	2.3	2	27.3	2	3.5	2	17	2	8	2	2	46.5	2
10	03	BATTAMBANG	1976.25	4	4:West	2	2	28644.3	1	15	2	32.8	2	5.8	2	2	14.3	2	19	2	15	2	24.8	2	262.5	1	2	3327.5	1
10	03	BATTAMBANG	1976.25	4	4:West	2	1	46	2	19	2	31.3	2	3.5	2	2	0.8	2	8.5	2	9.5	2	5	2	21	2	2	2	2
10	03	BATTAMBANG	1976.25	4	4:West	2	2	5256.3	1	10.3	2	38.8	2	7.5	2	2	6.3	2	34	2	26	2	333.8	2	148.5	1	2	6	2
10	03	BATTAMBANG	1976.25	4	4:West	2	3	1169.3	1	17.8	2	34	2	13.8	2	2	6.3	2	20	2	29	2	9.3	2	26.5	2	2	4	2
10	03	BATTAMBANG	1976.25	4	4:West	2	3	530.8	2	18	2	67	2	15.8	2	2	21.3	2	59	2	31.5	2	13.8	2	52.5	2	2	0	2
10	03	BATTAMBANG	1976.25	4	4:West	2	5	119.3	2	5	2	35	2	16	2	2	4	2	13.3	2	16.5	2	15.3	2	19	2	2	4.5	2
10	03	BATTAMBANG	1976.25	4	4:West	2	5	1133.5	1	41.8	2	97	2	61.8	2	2	17.8	2	20.5	2	24.8	2	28.8	2	94.8	2	2	5.3	2
10	03	BATTAMBANG	1976.25	4	4:West	2	3	1089.8	1	8	2	27.5	2	19.8	2	2	9.3	2	68.5	2	22.5	2	79.3	2	50.8	2	2	20.8	2
10	03	BATTAMBANG	1976.25	4	4:West	2	3	332.3	2	30.5	2	44.3	2	8.5	2	2	10.5	2	80	2	6.8	2	12.8	2	43.5	2	2	1.8	2
10	03	BATTAMBANG	1976.25	4	4:West	2	5	2656.5	1	9.5	2	29.8	2	8.5	2	2	11.3	2	26.5	2	6.8	2	123	2	22.3	2	2	66	2
10	03	BATTAMBANG	1976.25	4	4:West	2	2	25207	1	9	2	30.3	2	11	2	2	23	2	26.3	2	7.3	2	12.8	2	74.5	2	2	1.5	2
10	03	BATTAMBANG	1976.25	4	4:West	2	4	121.5	2	3.3	2	20.3	2	7	2	2	11.3	2	68.5	2	57.5	2	3.8	2	12.8	2	2	0.5	2
10	03	BATTAMBANG	1976.25	4	4:West	2	3	24313.8	1	2.3	2	13.5	2	4	2	2	4.3	2	26	2	0.8	2	4	2	22.3	2	2	157.8	2
10	03	BATTAMBANG	1976.25	4	4:West	2	2	24632.5	1	11.8	2	25.8	2	15.3	2	2	9.8	2	29.3	2	14	2	11.8	2	42.5	2	2	0.3	2
10	03	BATTAMBANG	1976.25	4	4:West	2	2	28565.8	1	7.5	2	28.8	2	16.5	2	2	9.3	2	43.5	2	26.3	2	10.5	2	36	2	2	3.5	2
10	03	BATTAMBANG	1976.25	4	4:West	2	2	28687.3	1	7.3	2	10.3	2	5	2	2	5	2	18	2	2.8	2	18.3	2	74.8	2	2	1	2
10	04	BATTAMBANG	2355.04	4	4:West	2	2	87.3	2	6.5	2	19.8	2	27	2	2	2.3	2	33	2	3	2	3.5	2	9	2	2	-0.5	2
10	04	BATTAMBANG	2355.04	4	4:West	2	1	1636.5	1	14	2	30	2	11	2	2	4.3	2	23	2	3.8	2	5.3	2	40.3	2	2	1.8	2
10	04	BATTAMBANG	2355.04	4	4:West	2	3	28596	1	6.5	2	61.8	2	52.5	2	2	1.8	2	15	2	16.8	2	14.8	2	11	2	2	1.5	2
10	04	BATTAMBANG	2355.04	4	4:West	2	4	816.5	1	4.5	2	15.5	2	7.5	2	2	4	2	13.3	2	1.3	2	4.3	2	53.3	2	2	3	2
10	04	BATTAMBANG	2355.04	4	4:West	2	3	15681	1	25.3	2	145	2	114	2	2	7.8	2	27.8	2	9.3	2	13.5	2	32.3	2	2	16	2
10	04	BATTAMBANG	2355.04	4	4:West	2	2	29	2	4.8	2	12	2	11.5	2	2	6.8	2	34.5	2	3.5	2	4.5	2	15.8	2	2	1.5	2
10	04	BATTAMBANG	2355.04	4	4:West	2	4	549.5	2	79.8	2	178.3	2	92.5	2	2	15.3	2	17.5	2	64.8	2	88.3	2	19.3	2	2	305.5	1
10	04	BATTAMBANG	2355.04	4	4:West	2	3	19.5	2	3.3	2	24.5	2	12.5	2	2	2.8	2	21	2	2.5	2	7.5	2	11.3	2	2	2	2
10	04	BATTAMBANG	2355.04	4	4:West	2	4	26380	1	7.8	2	7.5	2	9.5	2	2	9.8	2	34.5	2	6	2	8.5	2	25.3	2	2	7	2
10	04	BATTAMBANG	2355.04	4	4:West	2	4	72.3	2	31.5	2	81.8	2	19	2	2	29	2	23.8	2	7.5	2	8.8	2	22.8	2	2	807	1
10	04	BATTAMBANG	2355.04	4	4:West	2	3	311.5	2	12.8	2	35	2	24.8	2	2	15.3	2	56.3	2	80	1	37	2	67.5	2	2	2.5	2
10	04	BATTAMBANG	2355.04	4	4:West	2	5	73.3	2	17.3	2	33	2	23.5	2	2	5.8	2	30.3	2	7.5	2	12	2	56.3	2	2	14.5	2
10	05	BATTAMBANG	1243.53	4	4:West	2	4	70.3	2	50.8	2	71.8	2	40.5	2	2	10.3	2	96.3	2	4.5	2	6	2	114.5	2	2	3	2
10	05	BATTAMBANG	1243.53	4	4:West	2	2	34.3	2	4	2	12	2	12.3	2	2	9	2	10.3	2	4.3	2	11	2	39	2	2	4.3	2
10	05	BATTAMBANG	1243.53	4	4:West	2	4	74.3	2	8.5	2	205.8	2	14.5	2	2	5.3	2	8.8	2	117.3	1	144.3	2	5.8	2	2	7.5	2
10	05	BATTAMBANG	1243.53	4	4:West	2	2	68.5	2	9.5	2	48	2	16.5	2	2	13.8	2	5	2	4	2	9	2	37.3	2	2	2.5	2
10	05	BATTAMBANG	1243.53	4	4:West	2	4	849.3	1	4.3	2	21	2	34	2	2	26.3	2	62.5	2	7.5	2	11.3	2	35.8	2	2	8.5	2
10	05	BATTAMBANG	1243.53	4	4:West	2	3	128.8	2	22.5	2	48.5	2	16.5	2	2	12.8	2	16.5	2	9	2	13.8	2	38	2	2	6.5	2
10	05	BATTAMBANG	1243.53	4	4:West	2	4	28280.8	1	9	2	16.5	2	31	2	2	19.3	2	12	2	7.3	2	12	2	263.3	1	2	65.8	2
10	05	BATTAMBANG	1243.53	4	4:West	2	4	22249.8	1	11.5	2	21	2	17.8	2	2	6.8	2	101	2	3.5	2	5.5	2	14.3	2	2	3	2
10	05	BATTAMBANG	1243.53	4	4:West	2	1	50.3	2	3.8	2	14	2	17.5	2	2	6.8	2	6	2	4	2	3.3	2	8.3	2	2	20	2
10	05	BATTAMBANG	1243.53	4	4:West	2	5	27758.3	1	6.5	2	15.3	2	15.3	2	2	5.3	2	62	2	10.5	2	11.5	2	15.8	2	2	3.8	2
10	05	BATTAMBANG	1243.53	4	4:West	2	5	24144.3	1	5	2	17.8	2	13.5	2	2	11.3	2	41	2	10	2	9.5	2	48.5	2	2	35	2
10	05	BATTAMBANG	1243.53	4	4:West	2	5	5381.3	1	8.8	2	145.5	2	22	2	2	9.5	2	32.8	2	3	2	23.5	2	31.3	2	2	8.5	2
10	05	BATTAMBANG	1243.53	4	4:West	2	1	26.3	2	6.5	2	24.5	2	22.5	2	2	5.8	2	9	2	5.5	2	5.3	2	21.3	2	2	1.5	2
10	05	BATTAMBANG	1243.53	4	4:West	2	1	60.8	2	5.8	2	11.8	2	26.8	2	2	1.3	2	1.8	2	0	2	76	2	17.8	2	2	5.3	2
10	05	BATTAMBANG	1243.53	4	4:West	2	1	161.3	2	7.8	2	31.3	2	20.5	2	2	10.5	2	16.5	2	13	2	23.5	2	13.3	2	2	4	2
10	05	BATTAMBANG	1243.53	4	4:West	2	1	27584.5	1	1.8	2	9.5	2	7	2	2	5.8	2	9.5	2	119.5	1	1999.3	1	147.8	1	1	136.5	2
10	05	BATTAMBANG	1243.53	4	4:West	2	1	26807.5	1	56	2	68.3	2	49	2	2	14.8	2	33	2	31	2	52.8	2	27.5	2	2	1.5	2
10	05	BATTAMBANG	1243.53	4	4:West	2	1	30346.3	1	21.8	2	95.3	2	37.8	2	2	14.3	2	9.8	2	59	2	21.5	2	21.3	2	2	8.3	2
10	13	KAMPONG CHHNANG	1042.11	4	4:West	2	1	348	2	24	2	63	2	15	2	2	7	2	26	2	17	2	25	2	71	2	2	2	2
10	13	KAMPONG CHHNANG	1042.11	4	4:West	2	3	508	2	35	2	142	2	32	2	2	3392	1	84	2	28	2	26	2	97	2	2	4	2
10	13	KAMPONG CHHNANG	1042.11	4	4:West	2	2	574	2	59	2	125	2	53	2	2	32	2	64	2	19	2	29	2	45	2	2	15	2
10	13	KAMPONG CHHNANG	1042.11	4	4:West	2	2	461	2	4	2	31	2	14	2	2	14	2	43	2	5	2	9	2	49	2	2	3	2
10	13	KAMPONG CHHNANG	1042.11	4	4:West	2	2	10875	1	34	2	68	2	15	2	2	8	2	169	2	23	2	29	2	82	2	2	4	2
10	13	KAMPONG CHHNANG	1042.11	4	4:West	2	3	150	2	42	2	45	2	21	2	2	14	2	21	2	11	2	7	2	27	2	2	7	2
10	13	KAMPONG CHHNANG	1042.11	4	4:West	2	2	221	2	142	2	308	1	53	2	2	28	2	182	2	11	2	18	2	27	2	2	11	2
10	13	KAMPONG CHHNANG	1042.11	4	4:West	2	3	389	2	13	2	42	2	35	2	2	10	2	198	2	13	2	10	2	20	2	2	23	2
10	13	KAMPONG CHHNANG	1042.11	4	4:West	2	3	27336	1	20	2	61	2	28	2	2	14	2	40	2	16	2	1879	1	114	2	2	3	2
10	13	KAMPONG CHHNANG	1042.11	4	4:West	2	3	28456	1	12	2	33	2	11	2	2	8	2	39	2	4	2	12	2	221	1	2	31	2
10	13	KAMPONG CHHNANG	1042.11	4	4:West	2	4	516	2	135	2	1661	1	145	1	1	58	2	364	2	1515	1	54	2	246	1	1	38	2
10	13	KAMPONG CHHNANG	1042.11	4	4:West	2	3	27268	1	11	2	50	2	54	2	2	85	2	312	2	15	2	15	2	167	1	2	11	2
10	13	KAMPONG CHHNANG	1042.11	4	4:West	2	5	114	2	16	2	49	2	24	2	2	267	1	50	2	10	2	9	2	12	2	2	4	2
10	13	KAMPONG CHHNANG	1042.11	4	4:West	2	5	795	1	32	2	71	2	53	2	2	23	2	145	2	13	2	9	2	64	2	2	54	2
10	13	KAMPONG CHHNANG	1042.11	4	4:West	2	4	595	2	15	2	63	2	19	2	2	10	2	105	2	15	2	395	2	28	2	2	6	2
10	13	KAMPONG CHHNANG	1042.11	4	4:West	2	1	279	2	16	2	277	2	19	2	2	177	2	130	2	6	2	14	2	101	2	2	12	2
10	13	KAMPONG CHHNANG	1042.11	4	4:West	2	2	766	2	47	2	121	2	44	2	2	28	2	44	2	12	2	13	2	33	2	2	3	2
10	13	KAMPONG CHHNANG	1042.11	4	4:West	2	3	383	2	49	2	139	2	57	2	2	21	2	358	2	36	2	214	2	114	2	2	8	2
10	13	KAMPONG CHHNANG	1042.11	4	4:West	2	4	105	2	9	2	31	2	76	2	2	160	2	33	2	19	2	53	2	30	2	2	28	2
10	13	KAMPONG CHHNANG	1042.11	4	4:West	2	1	397	2	33	2	162	2	35	2	2	29	2	76	2	7	2	432	2	38	2	2	11	2
10	13	KAMPONG CHHNANG	1042.11	4	4:West	2	2	273	2	101	2	346	1	115	2	2	51	2	41	2	122	1	76	2	61	2	2	9859	1
10	13	KAMPONG CHHNANG	1042.11	4	4:West	2	2	47	2	9	2	3329	1	22	2	2	10	2	30	2	5	2	14	2	57	2	2	4	2
10	13	KAMPONG CHHNANG	1042.11	4	4:West	2	1	590	2	31	2	262	2	267	1	2	85	2	233	2	29	2	113	2	93	2	2	11	2
10	14	KAMPONG CHHNANG	1257.84	4	4:West	2	3	413	2	47	2	951	1	45	2	2	15	2	134	2	886	1	209	2	55	2	2	5	2
10	14	KAMPONG CHHNANG	1257.84	4	4:West	2	5	279	2	5	2	39	2	13	2	2	57	2	141	2	27	2	7	2	77	2	2	7	2
10	14	KAMPONG CHHNANG	1257.84	4	4:West	2	2	250	2	5	2	22	2	10	2	2	14	2	27	2	19	2	9	2	39	2	2	3	2
10	14	KAMPONG CHHNANG	1257.84	4	4:West	2	3	97	2	5	2	31	2	19	2	2	11	2	18	2	3	2	23	2	25	2	2	11	2
10	14	KAMPONG CHHNANG	1257.84	4	4:West	2	3	29504	1	18	2	38	2	24	2	2	13	2	48	2	1245	1	49	2	99	2	2	7	2
10	14	KAMPONG CHHNANG	1257.84	4	4:West	2	3	27884	1	53	2	100	2	56	2	2	50	2	30	2	17	2	13	2	24	2	2	10	2
10	14	KAMPONG CHHNANG	1257.84	4	4:West	2	5	28409	1	14	2	56	2	41	2	2	16	2	113	2	9	2	15	2	47	2	2	9	2
10	14	KAMPONG CHHNANG	1257.84	4	4:West	2	4	192	2	11	2	73	2	77	2	2	144	2	63	2	21	2	20	2	71	2	2	31	2
10	14	KAMPONG CHHNANG	1257.84	4	4:West	2	5	50	2	25	2	65	2	17	2	2	16	2	136	2	4	2	157	2	66	2	2	5	2
10	14	KAMPONG CHHNANG	1257.84	4	4:West	2	4	178	2	23	2	147	2	179	1	2	18	2	43	2	10	2	47	2	168	1	2	4	2
10	14	KAMPONG CHHNANG	1257.84	4	4:West	2	5	10248	1	89	2	203	2	37	2	2	250	1	59	2	33	2	58	2	121	1	2	185	1
10	14	KAMPONG CHHNANG	1257.84	4	4:West	2	2	86	2	19	2	1294	1	67	2	2	15	2	795	1	8	2	7	2	72	2	2	8	2
10	14	KAMPONG CHHNANG	1257.84	4	4:West	2	4	162	2	26	2	45	2	23	2	2	17	2	311	2	4	2	168	2	22	2	2	6	2
10	14	KAMPONG CHHNANG	1257.84	4	4:West	2	5	687	2	53	2	71	2	43	2	2	62	2	123	2	29	2	22	2	89	2	2	7	2
10	14	KAMPONG CHHNANG	1257.84	4	4:West	2	4	83	2	9	2	39	2	30	2	2	11	2	72	2	9	2	9	2	21	2	2	23	2
10	14	KAMPONG CHHNANG	1257.84	4	4:West	2	5	51	2	4	2	19	2	2	2	2	5	2	11	2	1	2	6	2	11	2	2	4	2
10	14	KAMPONG CHHNANG	1257.84	4	4:West	2	1	178	2	10	2	55	2	28	2	2	23	2	76	2	42	2	55	2	65	2	2	28	2
10	14	KAMPONG CHHNANG	1257.84	4	4:West	2	1	107	2	15	2	113	2	146	1	2	17	2	60	2	6	2	14	2	20	2	2	4	2
10	14	KAMPONG CHHNANG	1257.84	4	4:West	2	1	70	2	38	2	84	2	27	2	2	10	2	142	2	10	2	8	2	33	2	2	6	2
10	14	KAMPONG CHHNANG	1257.84	4	4:West	2	1	90	2	11	2	41	2	17	2	2	8	2	10	2	11	2	6	2	18	2	2	405	1
10	14	KAMPONG CHHNANG	1257.84	4	4:West	2	1	73	2	29	2	27	2	8	2	2	26	2	43	2	15	2	22	2	33	2	2	33	2
10	14	KAMPONG CHHNANG	1257.84	4	4:West	2	1	76	2	14	2	120	2	69	2	2	12	2	39	2	6	2	9	2	27	2	2	2	2
10	15	KAMPONG CHHNANG	658.505	4	4:West	2	3	5811	1	9	2	26	2	55	2	2	17	2	46	2	11	2	5	2	76	2	2	27	2
10	15	KAMPONG CHHNANG	658.505	4	4:West	2	4	10918	1	73	2	246	2	120	2	2	50	2	146	2	73	1	16	2	151	1	1	63	2
10	15	KAMPONG CHHNANG	658.505	4	4:West	2	2	26875	1	17	2	47	2	29	2	2	20	2	144	2	121	1	26	2	34	2	2	4	2
10	15	KAMPONG CHHNANG	658.505	4	4:West	2	5	25176	1	7	2	22	2	11	2	2	6	2	16	2	4	2	27	2	54	2	2	5	2
10	15	KAMPONG CHHNANG	658.505	4	4:West	2	4	2173	1	7	2	38	2	18	2	2	44	2	136	2	14	2	11	2	53	2	2	1460	1
10	15	KAMPONG CHHNANG	658.505	4	4:West	2	5	1345	1	15	2	65	2	22	2	2	16	2	48	2	9	2	34	2	49	2	2	9	2
10	15	KAMPONG CHHNANG	658.505	4	4:West	2	3	658	2	3	2	11	2	4	2	2	11	2	14	2	1	2	3	2	221	1	2	3	2
10	15	KAMPONG CHHNANG	658.505	4	4:West	2	3	598	2	11	2	25	2	41	2	2	18	2	38	2	14	2	27	2	43	2	2	9	2
10	15	KAMPONG CHHNANG	658.505	4	4:West	2	4	27580	1	67	2	111	2	28	2	2	6	2	35	2	12	2	20	2	36	2	2	16	2
10	15	KAMPONG CHHNANG	658.505	4	4:West	2	3	772	2	10	2	50	2	17	2	2	8	2	47	2	12	2	26	2	86	2	2	30	2
10	15	KAMPONG CHHNANG	658.505	4	4:West	2	3	113	2	11	2	33	2	17	2	2	25	2	91	2	3	2	25	2	31	2	2	1	2
10	15	KAMPONG CHHNANG	658.505	4	4:West	2	4	29163	1	75	2	150	2	48	2	2	29	2	76	2	47	2	329	2	86	2	2	238	1
10	15	KAMPONG CHHNANG	658.505	4	4:West	2	3	182	2	8	2	31	2	18	2	2	23	2	168	2	25	2	22	2	29	2	2	4	2
10	15	KAMPONG CHHNANG	658.505	4	4:West	2	5	365	2	7	2	23	2	24	2	2	7	2	79	2	6	2	13	2	37	2	2	6	2
10	15	KAMPONG CHHNANG	658.505	4	4:West	2	5	29336	1	29	2	107	2	56	2	2	47	2	92	2	32	2	27	2	50	2	2	4334	1
10	15	KAMPONG CHHNANG	658.505	4	4:West	2	5	6065	1	15	2	24	2	11	2	2	16	2	67	2	37	2	70	2	30	2	2	8	2
10	15	KAMPONG CHHNANG	658.505	4	4:West	2	2	116	2	7	2	33	2	10	2	2	18	2	44	2	5	2	5	2	25	2	2	1912	1
10	15	KAMPONG CHHNANG	658.505	4	4:West	2	5	21118	1	12	2	23	2	16	2	2	62	2	73	2	11	2	4	2	116	1	2	10	2
10	15	KAMPONG CHHNANG	658.505	4	4:West	2	1	29261	1	4	2	14	2	6	2	2	11	2	54	2	9	2	7	2	85	2	2	5	2
10	15	KAMPONG CHHNANG	658.505	4	4:West	2	1	87	2	15	2	226	2	38	2	2	13	2	124	2	6	2	16	2	25	2	2	112	2
10	15	KAMPONG CHHNANG	658.505	4	4:West	2	5	23925	1	10	2	33	2	22	2	2	641	1	50	2	18	2	17	2	54	2	2	8	2
10	15	KAMPONG CHHNANG	658.505	4	4:West	2	1	442	2	9	2	33	2	18	2	2	8	2	32	2	18	2	178	2	1746	1	2	107	2
10	15	KAMPONG CHHNANG	658.505	4	4:West	2	5	4071	1	24	2	50	2	16	2	2	7	2	17	2	19	2	14	2	64	2	2	39	2
10	16	KAMPONG CHHNANG	993.854	4	4:West	2	5	304	2	44	2	86	2	44	2	2	16	2	180	2	7	2	75	2	53	2	2	3	2
10	16	KAMPONG CHHNANG	993.854	4	4:West	2	5	74	2	14	2	25	2	21	2	2	8	2	79	2	3	2	8	2	63	2	2	5	2
10	16	KAMPONG CHHNANG	993.854	4	4:West	2	5	424	2	14	2	61	2	17	2	2	13	2	25	2	41	2	20	2	75	2	2	7	2
10	16	KAMPONG CHHNANG	993.854	4	4:West	2	5	419	2	83	2	89	2	41	2	2	37	2	44	2	29	2	41	2	93	2	2	6	2
10	16	KAMPONG CHHNANG	993.854	4	4:West	2	4	29206	1	29	2	108	2	25	2	2	24	2	58	2	4	2	17	2	50	2	2	31	2
10	16	KAMPONG CHHNANG	993.854	4	4:West	2	2	6575	1	28	2	237	2	41	2	2	130	2	250	2	126	1	24	2	45	2	2	17	2
10	16	KAMPONG CHHNANG	993.854	4	4:West	2	4	948	1	37	2	845	1	37	2	2	77	2	29	2	779	1	18	2	13	2	2	5	2
10	16	KAMPONG CHHNANG	993.854	4	4:West	2	5	113	2	17	2	65	2	40	2	2	47	2	72	2	11	2	34	2	85	2	2	14	2
10	16	KAMPONG CHHNANG	993.854	4	4:West	2	1	540	2	8	2	35	2	19	2	2	9	2	40	2	6	2	72	2	23	2	2	66	2
10	16	KAMPONG CHHNANG	993.854	4	4:West	2	1	361	2	28	2	73	2	114	2	2	21	2	31	2	9	2	20	2	89	2	2	34	2
10	16	KAMPONG CHHNANG	993.854	4	4:West	2	3	6005	1	77	2	317	1	82	2	2	60	2	185	2	184	1	29	2	122	1	1	52	2
10	16	KAMPONG CHHNANG	993.854	4	4:West	2	3	22073	1	29	2	106	2	17	2	2	21	2	29	2	6	2	33	2	72	2	2	5	2
10	16	KAMPONG CHHNANG	993.854	4	4:West	2	1	28053	1	60	2	290	2	262	1	2	16	2	99	2	17	2	421	2	484	1	2	6	2
10	16	KAMPONG CHHNANG	993.854	4	4:West	2	1	450	2	124	2	326	1	38	2	2	23	2	71	2	10	2	13	2	61	2	2	9	2
10	16	KAMPONG CHHNANG	993.854	4	4:West	2	1	95	2	6	2	45	2	20	2	2	31	2	73	2	11	2	10	2	64	2	2	4	2
10	16	KAMPONG CHHNANG	993.854	4	4:West	2	1	97	2	54	2	192	2	88	2	2	18	2	124	2	5	2	43	2	34	2	2	30	2
10	16	KAMPONG CHHNANG	993.854	4	4:West	2	4	28334	1	8	2	46	2	19	2	2	11	2	46	2	9	2	128	2	52	2	2	4	2
10	16	KAMPONG CHHNANG	993.854	4	4:West	2	1	2295	1	37	2	183	2	78	2	2	13	2	75	2	21	2	19	2	2470	1	2	66	2
10	16	KAMPONG CHHNANG	993.854	4	4:West	2	1	103	2	9	2	55	2	39	2	2	14	2	85	2	8	2	14	2	67	2	2	19	2
10	17	KAMPONG SPEU	1935.51	4	4:West	2	4	109	2	9	2	42	2	35	2	2	10	2	54	2	6	2	9	2	54	2	2	6	2
10	17	KAMPONG SPEU	1935.51	4	4:West	2	4	28426	1	14	2	50	2	145	1	2	77	2	76	2	122	1	48	2	197	1	1	5	2
10	17	KAMPONG SPEU	1935.51	4	4:West	2	3	27716	1	195	2	387	1	45	2	2	21	2	28	2	26	2	22	2	204	1	2	7	2
10	17	KAMPONG SPEU	1935.51	4	4:West	2	3	25312	1	6	2	24	2	12	2	2	9	2	15	2	10	2	10	2	57	2	2	4	2
10	17	KAMPONG SPEU	1935.51	4	4:West	2	2	24755	1	24	2	114	2	34	2	2	10	2	56	2	15	2	73	2	571	1	2	15	2
10	17	KAMPONG SPEU	1935.51	4	4:West	2	1	1695	1	20	2	83	2	45	2	2	12	2	43	2	7	2	6	2	107	2	2	4	2
10	17	KAMPONG SPEU	1935.51	4	4:West	2	1	20648	1	35	2	70	2	55	2	2	7	2	34	2	27	2	48	2	56	2	2	1050	1
10	17	KAMPONG SPEU	1935.51	4	4:West	2	4	27315	1	225	2	1780	1	261	1	1	29	2	126	2	1884	1	64	2	93	2	2	9	2
10	17	KAMPONG SPEU	1935.51	4	4:West	2	5	735	2	8	2	21	2	23	2	2	15	2	27	2	3	2	11	2	54	2	2	3	2
10	17	KAMPONG SPEU	1935.51	4	4:West	2	3	220	2	10	2	26	2	20	2	2	15	2	71	2	17	2	51	2	558	1	2	11	2
10	17	KAMPONG SPEU	1935.51	4	4:West	2	3	29617	1	33	2	107	2	54	2	2	34	2	963	1	21	2	42	2	153	1	2	126	2
10	17	KAMPONG SPEU	1935.51	4	4:West	2	4	1399	1	62	2	96	2	72	2	2	55	2	203	2	25	2	64	2	237	1	2	17	2
10	17	KAMPONG SPEU	1935.51	4	4:West	2	4	63	2	13	2	29	2	27	2	2	8	2	51	2	5	2	132	2	24	2	2	6	2
10	17	KAMPONG SPEU	1935.51	4	4:West	2	1	28628	1	9	2	34	2	6	2	2	4	2	42	2	51	2	389	2	69	2	2	484	1
10	17	KAMPONG SPEU	1935.51	4	4:West	2	2	543	2	196.5	2	1246.3	1	155.3	1	1	15	2	41.5	2	2254.8	1	48	2	49.5	2	2	4.5	2
10	17	KAMPONG SPEU	1935.51	4	4:West	2	2	24983	1	25	2	110	2	57	2	2	200	1	30	2	14	2	90	2	87	2	2	5	2
10	17	KAMPONG SPEU	1935.51	4	4:West	2	1	26610	1	10	2	194	2	41	2	2	14	2	154	2	20	2	17	2	119	1	2	15	2
10	17	KAMPONG SPEU	1935.51	4	4:West	2	5	1211	1	41	2	167	2	41	2	2	92	2	52	2	12	2	14	2	88	2	2	4	2
10	17	KAMPONG SPEU	1935.51	4	4:West	2	1	25543	1	51	2	178	2	51	2	2	51	2	82	2	25	2	66	2	147	1	2	7	2
10	18	KAMPONG SPEU	1212.93	4	4:West	2	2	29772	1	8	2	542	1	19	2	2	12	2	34	2	5	2	19	2	55	2	2	8	2
10	18	KAMPONG SPEU	1212.93	4	4:West	2	3	4028	1	9	2	43	2	19	2	2	26	2	33	2	8	2	9	2	18	2	2	7	2
10	18	KAMPONG SPEU	1212.93	4	4:West	2	1	25880	1	20	2	39	2	21	2	2	23	2	32	2	29	2	18	2	164	1	2	13	2
10	18	KAMPONG SPEU	1212.93	4	4:West	2	2	5306	1	80	2	932	1	108	2	2	15	2	104	2	1257	1	75	2	59	2	2	26574	1
10	18	KAMPONG SPEU	1212.93	4	4:West	2	4	28926	1	9	2	41	2	18	2	2	9	2	26	2	54	2	135	2	113	2	2	7	2
10	18	KAMPONG SPEU	1212.93	4	4:West	2	3	281	2	43	2	79	2	48	2	2	17	2	62	2	46	2	42	2	59	2	2	13	2
10	18	KAMPONG SPEU	1212.93	4	4:West	2	3	25470	1	29	2	508	1	467	1	1	119	2	128	2	57	2	53	2	33	2	2	8	2
10	18	KAMPONG SPEU	1212.93	4	4:West	2	3	26966	1	14	2	51	2	51	2	2	12	2	213	2	8	2	9	2	253	1	2	8	2
10	18	KAMPONG SPEU	1212.93	4	4:West	2	3	29331	1	35	2	201	2	129	2	2	42	2	101	2	20	2	42	2	65	2	2	63	2
10	18	KAMPONG SPEU	1212.93	4	4:West	2	5	11117	1	30	2	115	2	65	2	2	133	2	101	2	10	2	18	2	77	2	2	388	1
10	18	KAMPONG SPEU	1212.93	4	4:West	2	3	11039	1	11	2	91	2	16	2	2	12	2	34	2	13	2	48	2	87	2	2	9	2
10	18	KAMPONG SPEU	1212.93	4	4:West	2	3	29142	1	19	2	103	2	45	2	2	21	2	172	2	48	2	35	2	91	2	2	8	2
10	18	KAMPONG SPEU	1212.93	4	4:West	2	3	4657	1	17	2	49	2	14	2	2	13	2	15	2	6	2	25	2	42	2	2	7	2
10	18	KAMPONG SPEU	1212.93	4	4:West	2	5	802	1	19	2	60	2	19	2	2	10	2	148	2	140	1	14	2	82	2	2	314	1
10	18	KAMPONG SPEU	1212.93	4	4:West	2	1	24425	1	28	2	64	2	23	2	2	22	2	24	2	5	2	10	2	56	2	2	13	2
10	18	KAMPONG SPEU	1212.93	4	4:West	2	1	270	2	113	2	412	1	230	1	1	14	2	36	2	30	2	14	2	29	2	2	2	2
10	18	KAMPONG SPEU	1212.93	4	4:West	2	1	80	2	8	2	93	2	16	2	2	12	2	13	2	6	2	4	2	139	1	2	3	2
10	18	KAMPONG SPEU	1212.93	4	4:West	2	5	24551	1	7	2	26	2	18	2	2	39	2	140	2	35	2	8	2	165	1	2	17	2
10	18	KAMPONG SPEU	1212.93	4	4:West	2	1	8184	1	9	2	23	2	13	2	2	6	2	22	2	5	2	15	2	57	2	2	7	2
10	18	KAMPONG SPEU	1212.93	4	4:West	2	3	8070	1	98	2	1286	1	469	1	1	68	2	774	1	5535	1	57	2	38	2	2	2	2
4	19	KAMPONG SPEU	1175.32	4	4:West	1	2	29408	1	86	2	183	2	132	2	2	33	2	62	2	11	2	44	2	1138	1	2	13	2
4	19	KAMPONG SPEU	1175.32	4	4:West	1	2	91	2	25	2	962	1	511	1	1	291	1	174	2	89	1	112	2	24	2	2	7	2
4	19	KAMPONG SPEU	1175.32	4	4:West	1	2	24687	1	351	1	583	1	339	1	1	91	2	175	2	22	2	119	2	39	2	2	20	2
4	19	KAMPONG SPEU	1175.32	4	4:West	1	2	600	2	15	2	36	2	15	2	2	20	2	82	2	41	2	7	2	84	2	2	6	2
4	19	KAMPONG SPEU	1175.32	4	4:West	1	5	723	2	58	2	110	2	42	2	2	26	2	44	2	23	2	29	2	125	1	2	7	2
4	19	KAMPONG SPEU	1175.32	4	4:West	1	4	672	2	29	2	83	2	35	2	2	53	2	38	2	18	2	31	2	40	2	2	8	2
4	19	KAMPONG SPEU	1175.32	4	4:West	1	2	147	2	30	2	120	2	54	2	2	48	2	222	2	32	2	10	2	101	2	2	6	2
4	19	KAMPONG SPEU	1175.32	4	4:West	1	3	2037	1	96	2	1725	1	114	2	2	82	2	47	2	1966	1	39	2	33	2	2	7	2
4	19	KAMPONG SPEU	1175.32	4	4:West	1	4	82	2	14	2	21	2	10	2	2	5	2	30	2	10	2	13	2	8	2	2	3	2
4	19	KAMPONG SPEU	1175.32	4	4:West	1	4	27934.8	1	17.5	2	73.5	2	15.8	2	2	15	2	26.3	2	14.5	2	46.3	2	68.8	2	2	8.3	2
4	19	KAMPONG SPEU	1175.32	4	4:West	1	3	27670	1	23	2	35.3	2	15.3	2	2	11.5	2	145.8	2	7	2	7.5	2	45	2	2	9.3	2
4	19	KAMPONG SPEU	1175.32	4	4:West	1	2	853	1	9	2	62	2	15	2	2	9	2	117	2	12	2	33	2	72	2	2	11	2
4	19	KAMPONG SPEU	1175.32	4	4:West	1	4	283	2	18	2	43	2	84	2	2	20	2	152	2	8	2	14	2	93	2	2	8	2
4	19	KAMPONG SPEU	1175.32	4	4:West	1	2	1532	1	135	2	198	2	44	2	2	30	2	96	2	26	2	11	2	101	2	2	32	2
4	19	KAMPONG SPEU	1175.32	4	4:West	1	5	27294	1	53	2	129	2	91	2	2	55	2	110	2	27	2	63	2	528	1	2	5	2
4	19	KAMPONG SPEU	1175.32	4	4:West	1	4	28600	1	14	2	45	2	45	2	2	39	2	31	2	9	2	513	2	168	1	2	4	2
4	19	KAMPONG SPEU	1175.32	4	4:West	1	3	26304	1	14	2	16	2	15	2	2	8	2	24	2	5	2	16	2	88	2	2	6	2
4	19	KAMPONG SPEU	1175.32	4	4:West	1	2	25490	1	61	2	87	2	162	1	2	12	2	70	2	13	2	32	2	70	2	2	15	2
4	19	KAMPONG SPEU	1175.32	4	4:West	1	1	852	1	37	2	335	1	219	1	1	23	2	565	1	86	1	21	2	141	1	1	18	2
4	19	KAMPONG SPEU	1175.32	4	4:West	1	5	29216	1	14	2	54	2	51	2	2	31	2	51	2	7	2	9	2	126	1	2	10	2
4	19	KAMPONG SPEU	1175.32	4	4:West	1	1	29761	1	46	2	131	2	40	2	2	103	2	65	2	11	2	35	2	1414	1	2	5	2
4	19	KAMPONG SPEU	1175.32	4	4:West	1	2	30522	1	20.8	2	87.3	2	32.5	2	2	10.8	2	49	2	27.8	2	42.5	2	121.3	1	2	6.8	2
10	20	KAMPONG SPEU	1949.26	4	4:West	2	4	65	2	13	2	40.8	2	15.3	2	2	34	2	66.5	2	25.5	2	27.5	2	16.8	2	2	63.3	2
10	20	KAMPONG SPEU	1949.26	4	4:West	2	2	7018	1	11	2	52	2	29	2	2	13	2	25	2	14	2	28	2	65	2	2	3	2
10	20	KAMPONG SPEU	1949.26	4	4:West	2	2	936	1	16	2	71	2	23	2	2	8	2	42	2	6	2	11	2	40	2	2	11	2
10	20	KAMPONG SPEU	1949.26	4	4:West	2	3	8963	1	46	2	173	2	125	2	2	13	2	73	2	25	2	22	2	81	2	2	6	2
10	20	KAMPONG SPEU	1949.26	4	4:West	2	2	214	2	67	2	276	2	68	2	2	24	2	247	2	16	2	26	2	33	2	2	23	2
10	20	KAMPONG SPEU	1949.26	4	4:West	2	3	23143	1	74	2	154	2	79	2	2	30	2	291	2	13	2	42	2	140	1	2	92	2
10	20	KAMPONG SPEU	1949.26	4	4:West	2	4	2037.5	1	4.8	2	12	2	12.5	2	2	13	2	19.8	2	5.5	2	3.5	2	11.5	2	2	5.8	2
10	20	KAMPONG SPEU	1949.26	4	4:West	2	2	228	2	36	2	149	2	285	1	2	42	2	60	2	31	2	31	2	29	2	2	17	2
10	20	KAMPONG SPEU	1949.26	4	4:West	2	2	366.3	2	24.8	2	39.8	2	16.3	2	2	14	2	583.8	1	18	2	7.5	2	27.8	2	2	4.8	2
10	20	KAMPONG SPEU	1949.26	4	4:West	2	1	114	2	28	2	132	2	30	2	2	6	2	379	2	9	2	40	2	22	2	2	66	2
10	20	KAMPONG SPEU	1949.26	4	4:West	2	2	232	2	10	2	45	2	16	2	2	20	2	35	2	7	2	15	2	31	2	2	5	2
10	20	KAMPONG SPEU	1949.26	4	4:West	2	3	4231	1	35	2	118	2	33	2	2	22	2	2092	1	12	2	13	2	51	2	2	12	2
10	20	KAMPONG SPEU	1949.26	4	4:West	2	3	354	2	14	2	71	2	43	2	2	302	1	29	2	117	1	42	2	49	2	2	831	1
10	20	KAMPONG SPEU	1949.26	4	4:West	2	2	49	2	4	2	41	2	20	2	2	22	2	38	2	25	2	14	2	57	2	2	30	2
10	20	KAMPONG SPEU	1949.26	4	4:West	2	3	408	2	40	2	1371	1	33	2	2	57	2	48	2	18	2	15	2	35	2	2	51	2
10	20	KAMPONG SPEU	1949.26	4	4:West	2	4	540	2	12	2	103	2	18	2	2	14	2	22	2	8	2	15	2	16	2	2	4	2
10	20	KAMPONG SPEU	1949.26	4	4:West	2	3	108	2	54	2	359	1	38	2	2	23	2	51	2	14	2	121	2	24	2	2	4	2
10	20	KAMPONG SPEU	1949.26	4	4:West	2	2	269	2	15	2	77	2	28	2	2	12	2	32	2	5	2	900	2	27	2	2	5	2
10	20	KAMPONG SPEU	1949.26	4	4:West	2	1	25510	1	38	2	164	2	88	2	2	39	2	51	2	6	2	34	2	168	1	2	7	2
10	20	KAMPONG SPEU	1949.26	4	4:West	2	2	92	2	9	2	36	2	43	2	2	8	2	506	1	8	2	13	2	51	2	2	6	2
10	20	KAMPONG SPEU	1949.26	4	4:West	2	1	820	1	18	2	109	2	37	2	2	24	2	31	2	9	2	12	2	14	2	2	1	2
10	20	KAMPONG SPEU	1949.26	4	4:West	2	2	194.3	2	26.3	2	67.8	2	32.5	2	2	75	2	26.3	2	8.5	2	50.5	2	58.3	2	2	329.5	1
10	20	KAMPONG SPEU	1949.26	4	4:West	2	1	25341	1	36	2	48	2	42	2	2	28	2	37	2	7	2	8	2	38	2	2	219	1
10	20	KAMPONG SPEU	1949.26	4	4:West	2	1	116	2	33	2	94	2	43	2	2	5	2	33	2	7	2	9	2	79	2	2	7	2
10	20	KAMPONG SPEU	1949.26	4	4:West	2	1	290	2	140	2	896	1	2070	1	1	36	2	127	2	19	2	32	2	45	2	2	16	2
10	20	KAMPONG SPEU	1949.26	4	4:West	2	3	605	2	70	2	796	1	436	1	1	18	2	171	2	534	1	38	2	37	2	2	16	2
10	20	KAMPONG SPEU	1949.26	4	4:West	2	3	391	2	31	2	116	2	37	2	2	41	2	63	2	20	2	14	2	50	2	2	9	2
10	20	KAMPONG SPEU	1949.26	4	4:West	2	1	6804	1	53	2	1058	1	47	2	2	9	2	84	2	986	1	26	2	87	2	2	6	2
10	20	KAMPONG SPEU	1949.26	4	4:West	2	1	217	2	12	2	44	2	39	2	2	16	2	63	2	16	2	12	2	47	2	2	7	2
10	40	KOH KONG	764.388	4	4:West	2	2	27645	1	12	2	73	2	59	2	2	11	2	75	2	20	2	47	2	69	2	2	2	2
10	40	KOH KONG	764.388	4	4:West	2	5	24391	1	197	2	399	1	265	1	1	274	1	57	2	16	2	83	2	140	1	2	10	2
10	40	KOH KONG	764.388	4	4:West	2	2	437	2	16	2	126	2	35	2	2	427	1	43	2	22	2	32	2	22	2	2	11	2
10	40	KOH KONG	764.388	4	4:West	2	3	10242	1	11	2	1247	1	17	2	2	58	2	73	2	15	2	16	2	30	2	2	3	2
10	40	KOH KONG	764.388	4	4:West	2	3	10966	1	92	2	203	2	110	2	2	10	2	518	1	38	2	36	2	43	2	2	17	2
10	40	KOH KONG	764.388	4	4:West	2	2	27315	1	51	2	49	2	45	2	2	10	2	56	2	24	2	19	2	181	1	2	5	2
10	40	KOH KONG	764.388	4	4:West	2	3	29519	1	20	2	55	2	10	2	2	3	2	15	2	4	2	29	2	37	2	2	4	2
10	40	KOH KONG	764.388	4	4:West	2	4	24314	1	42	2	72	2	42	2	2	13	2	114	2	29	2	150	2	28	2	2	8	2
10	40	KOH KONG	764.388	4	4:West	2	5	24834	1	1153	1	1677	1	771	1	1	31	2	32	2	57	2	6135	1	54	2	2	5	2
10	40	KOH KONG	764.388	4	4:West	2	2	349	2	8	2	19	2	17	2	2	24	2	27	2	3	2	22	2	48	2	2	8	2
10	40	KOH KONG	764.388	4	4:West	2	5	28682	1	357	1	393	1	75	2	1	11	2	32	2	2	2	75	2	63	2	2	2	2
10	40	KOH KONG	764.388	4	4:West	2	4	24648	1	24	2	67	2	305	1	2	15	2	39	2	24	2	30	2	49	2	2	2	2
10	40	KOH KONG	764.388	4	4:West	2	3	26546	1	35	2	187	2	33	2	2	29	2	835	1	11	2	77	2	415	1	2	44	2
10	40	KOH KONG	764.388	4	4:West	2	3	29554	1	25	2	255	2	35	2	2	35	2	49	2	208	1	104	2	85	2	2	5	2
10	40	KOH KONG	764.388	4	4:West	2	3	10028	1	25	2	110	2	30	2	2	9	2	66	2	35	2	38	2	79	2	2	25	2
10	40	KOH KONG	764.388	4	4:West	2	1	30534	1	7	2	21	2	11	2	2	10	2	24	2	2	2	2446	1	64	2	2	4	2
10	40	KOH KONG	764.388	4	4:West	2	5	24952	1	294	2	844	1	167	1	1	30	2	57	2	49	2	38	2	102	2	2	3892	1
10	40	KOH KONG	764.388	4	4:West	2	4	593	2	24908	1	25674	1	23833	1	1	23	2	57	2	8	2	20	2	95	2	2	13	2
10	40	KOH KONG	764.388	4	4:West	2	1	28657	1	7	2	36	2	8	2	2	6	2	873	1	53	2	82	2	375	1	2	2	2
10	40	KOH KONG	764.388	4	4:West	2	1	27419	1	49	2	321	1	135	2	2	17	2	270	2	22	2	19	2	97	2	2	13	2
10	40	KOH KONG	764.388	4	4:West	2	1	26535	1	13	2	32	2	22	2	2	13	2	25	2	5	2	18	2	63	2	2	3	2
10	40	KOH KONG	764.388	4	4:West	2	1	27599	1	16	2	33	2	14	2	2	16	2	60	2	16	2	189	2	27	2	2	7	2
10	76	PURSAT	1044.28	4	4:West	2	2	96.8	2	5	2	9	2	6.5	2	2	5.3	2	10.3	2	7.5	2	18.5	2	22	2	2	6	2
10	76	PURSAT	1044.28	4	4:West	2	2	117.3	2	12.5	2	9	2	12.3	2	2	34	2	17	2	24.8	2	2768.5	1	26.5	2	2	11.5	2
10	76	PURSAT	1044.28	4	4:West	2	5	64.8	2	10.5	2	32	2	44.3	2	2	11.8	2	203	2	6	2	7	2	30.5	2	2	10	2
10	76	PURSAT	1044.28	4	4:West	2	3	4104.3	1	36	2	297.8	1	68	2	2	54.3	2	1154.5	1	103.3	1	22.3	2	38	2	2	6	2
10	76	PURSAT	1044.28	4	4:West	2	2	25401	1	6	2	42	2	21.3	2	2	9.3	2	5.5	2	34.5	2	15.5	2	29	2	2	4.5	2
10	76	PURSAT	1044.28	4	4:West	2	4	28159	1	19.8	2	35	2	34.3	2	2	13.3	2	141.3	2	64.8	2	15.3	2	67.8	2	2	7.5	2
10	76	PURSAT	1044.28	4	4:West	2	1	1099.8	1	27	2	35.3	2	28.5	2	2	13.3	2	34.5	2	12	2	99.3	2	51.8	2	2	4.5	2
10	76	PURSAT	1044.28	4	4:West	2	4	289.5	2	5.5	2	29.3	2	42.3	2	2	12.3	2	24	2	292	1	209.5	2	12.8	2	2	4	2
10	76	PURSAT	1044.28	4	4:West	2	4	275.8	2	13.8	2	151.3	2	36.8	2	2	65	2	140	2	79.8	1	29	2	22.8	2	2	1118.5	1
10	76	PURSAT	1044.28	4	4:West	2	3	25269.5	1	8	2	87.3	2	52.5	2	2	18.3	2	80	2	16.5	2	14.5	2	52.5	2	2	11	2
10	76	PURSAT	1044.28	4	4:West	2	1	53.3	2	12.5	2	17.8	2	7.5	2	2	5.3	2	18.8	2	4	2	7.3	2	30.3	2	2	79.8	2
10	76	PURSAT	1044.28	4	4:West	2	5	29303	1	23	2	396.5	1	89	2	2	9.5	2	109.3	2	128	1	15.8	2	26.8	2	2	226.5	1
10	76	PURSAT	1044.28	4	4:West	2	4	7833.3	1	4	2	16	2	6.5	2	2	3.8	2	14.3	2	4.5	2	206.8	2	13.5	2	2	54.8	2
10	76	PURSAT	1044.28	4	4:West	2	3	66	2	4.5	2	11.8	2	4.5	2	2	5.3	2	6.5	2	5.3	2	9.5	2	7	2	2	17.8	2
10	76	PURSAT	1044.28	4	4:West	2	4	157.3	2	18.8	2	27.5	2	17	2	2	17.3	2	29	2	16.5	2	31.8	2	48.5	2	2	21.5	2
10	76	PURSAT	1044.28	4	4:West	2	3	74.5	2	15	2	15.8	2	10	2	2	6.8	2	13.5	2	5.5	2	26	2	23.5	2	2	3.8	2
10	76	PURSAT	1044.28	4	4:West	2	4	1185.3	1	7.8	2	38.8	2	15.5	2	2	10	2	48	2	27.3	2	6.3	2	24.8	2	2	22	2
10	76	PURSAT	1044.28	4	4:West	2	3	26591.3	1	23.5	2	42	2	27.3	2	2	20.3	2	33.8	2	4	2	5.8	2	68.5	2	2	85.5	2
10	76	PURSAT	1044.28	4	4:West	2	2	1344.8	1	8.8	2	43.3	2	13.3	2	2	4	2	14.8	2	9	2	9.3	2	15	2	2	5.8	2
10	76	PURSAT	1044.28	4	4:West	2	3	12434.3	1	26.8	2	77.5	2	136.5	2	2	18.3	2	31.5	2	25.8	2	9.3	2	58.5	2	2	5.5	2
10	76	PURSAT	1044.28	4	4:West	2	2	139.8	2	2.3	2	7.3	2	5.8	2	2	3.5	2	6	2	4	2	4.8	2	11.3	2	2	19.3	2
10	76	PURSAT	1044.28	4	4:West	2	1	81.5	2	39.5	2	42.5	2	40.3	2	2	5.3	2	16.5	2	67.3	1	15.3	2	33	2	2	4.3	2
10	77	PURSAT	1218.36	4	4:West	2	1	3011.8	1	4.5	2	29.5	2	51	2	2	10	2	88.5	2	15.8	2	311	2	39	2	2	11.5	2
10	77	PURSAT	1218.36	4	4:West	2	4	148.5	2	74.5	2	138.5	2	25	2	2	5.5	2	66.8	2	6	2	13.3	2	32	2	2	211	1
10	77	PURSAT	1218.36	4	4:West	2	2	163.5	2	8	2	42	2	15.8	2	2	5.3	2	44	2	4	2	5.8	2	36.3	2	2	37	2
10	77	PURSAT	1218.36	4	4:West	2	1	37.8	2	2.5	2	11.8	2	5.5	2	2	5.3	2	3.5	2	5.5	2	18.8	2	37	2	2	8	2
10	77	PURSAT	1218.36	4	4:West	2	2	79	2	4.5	2	61	2	13.5	2	2	35.3	2	117.8	2	9	2	6.8	2	25.5	2	2	12	2
10	77	PURSAT	1218.36	4	4:West	2	3	10652	1	16	2	20	2	17	2	2	3.8	2	12	2	9	2	131	2	95.5	2	2	6.8	2
10	77	PURSAT	1218.36	4	4:West	2	3	53.3	2	7	2	27	2	20.8	2	2	3.3	2	18.8	2	83.8	1	6.5	2	24.3	2	2	13.5	2
10	77	PURSAT	1218.36	4	4:West	2	2	154.3	2	12	2	60.5	2	17.5	2	2	9.8	2	5	2	163.8	1	5	2	12.8	2	2	3.5	2
10	77	PURSAT	1218.36	4	4:West	2	3	28460.8	1	6	2	72.5	2	14.8	2	2	14.3	2	47.8	2	37	2	11	2	144.3	1	2	6.3	2
10	77	PURSAT	1218.36	4	4:West	2	3	17993.8	1	11	2	34.8	2	6	2	2	4.8	2	32	2	13.5	2	9.3	2	40.5	2	2	7	2
10	77	PURSAT	1218.36	4	4:West	2	1	33.3	2	6	2	11	2	13	2	2	27.8	2	13.3	2	3	2	4.5	2	38.5	2	2	3.5	2
10	77	PURSAT	1218.36	4	4:West	2	4	52.5	2	4.5	2	15.5	2	8.8	2	2	31.5	2	57.3	2	37.8	2	16.3	2	51	2	2	0	2
10	77	PURSAT	1218.36	4	4:West	2	4	39.8	2	20.8	2	36.8	2	31.3	2	2	15	2	18.8	2	3	2	2.8	2	10.5	2	2	2.5	2
10	77	PURSAT	1218.36	4	4:West	2	4	185	2	33.5	2	73	2	48.8	2	2	15	2	29.8	2	10.8	2	51.5	2	91.3	2	2	12.5	2
10	77	PURSAT	1218.36	4	4:West	2	2	213.3	2	7	2	71	2	24	2	2	4	2	17.3	2	40.3	2	13.5	2	124.5	1	2	1	2
10	77	PURSAT	1218.36	4	4:West	2	2	26437.8	1	7	2	182.8	2	41.3	2	2	13.8	2	62.8	2	24	2	342	2	85.3	2	2	8.5	2
10	77	PURSAT	1218.36	4	4:West	2	2	181.8	2	23	2	52.8	2	16	2	2	13.8	2	30.5	2	9.5	2	10.8	2	34.5	2	2	98.5	2
10	77	PURSAT	1218.36	4	4:West	2	3	1329.8	1	16.3	2	86	2	17	2	2	7.8	2	64.5	2	16.5	2	21.8	2	100.5	2	2	7.5	2
10	77	PURSAT	1218.36	4	4:West	2	5	25376.3	1	6.5	2	46	2	35.3	2	2	13.3	2	12.5	2	13.5	2	8.8	2	53.8	2	2	7.5	2
10	77	PURSAT	1218.36	4	4:West	2	5	25312.8	1	38	2	155.5	2	148	1	2	10.8	2	67	2	12	2	12.8	2	94.3	2	2	46.8	2
10	77	PURSAT	1218.36	4	4:West	2	1	669	2	7.8	2	135.3	2	32.5	2	2	2.5	2	231.8	2	30.5	2	30.8	2	28	2	2	19.5	2
10	77	PURSAT	1218.36	4	4:West	2	1	110	2	5	2	34.3	2	12	2	2	6.8	2	11.5	2	3.5	2	78.8	2	32	2	2	3.3	2
10	77	PURSAT	1218.36	4	4:West	2	4	103.5	2	16.5	2	48.5	2	33.5	2	2	14.3	2	29	2	10.5	2	6.3	2	30.3	2	2	5.5	2
10	77	PURSAT	1218.36	4	4:West	2	2	307.3	2	69	2	253	2	193	1	2	18	2	24	2	50.5	2	60.3	2	13	2	2	68.8	2
10	77	PURSAT	1218.36	4	4:West	2	1	3442.5	1	16	2	11	2	6.5	2	2	8.8	2	10.5	2	5.5	2	4.8	2	56	2	2	29	2
10	77	PURSAT	1218.36	4	4:West	2	2	10539	1	29.8	2	32.8	2	33.5	2	2	8	2	19.8	2	6.5	2	22	2	26.8	2	2	5.5	2
10	78	PURSAT	1171.82	4	4:West	2	2	2501.5	1	4.5	2	13.3	2	8.8	2	2	4	2	21.8	2	4	2	7.8	2	18.3	2	2	1.8	2
10	78	PURSAT	1171.82	4	4:West	2	3	452	2	34	2	134	2	83.8	2	2	29	2	55.3	2	11	2	16	2	43.5	2	2	-0.8	2
10	78	PURSAT	1171.82	4	4:West	2	3	27456.5	1	12	2	24	2	13	2	2	8	2	74.8	2	5	2	15	2	91.3	2	2	11	2
10	78	PURSAT	1171.82	4	4:West	2	3	251.5	2	9	2	16	2	21.8	2	2	7	2	20.5	2	5	2	40	2	47.3	2	2	7.3	2
10	78	PURSAT	1171.82	4	4:West	2	3	96.5	2	7	2	11	2	12	2	2	24	2	26.3	2	3	2	5	2	35.5	2	2	5.8	2
10	78	PURSAT	1171.82	4	4:West	2	2	114.5	2	3.5	2	6.8	2	10.8	2	2	3.5	2	12.8	2	118	1	15.5	2	14	2	2	19.3	2
10	78	PURSAT	1171.82	4	4:West	2	3	1960.8	1	52.5	2	66.3	2	50	2	2	6	2	69	2	17.8	2	14	2	48.5	2	2	0.8	2
10	78	PURSAT	1171.82	4	4:West	2	3	4997	1	14	2	32.3	2	21.3	2	2	19	2	32.5	2	7.3	2	7.3	2	17.5	2	2	3.5	2
10	78	PURSAT	1171.82	4	4:West	2	4	296.8	2	7.8	2	16	2	16.3	2	2	13.8	2	35.8	2	35.3	2	12.5	2	50.5	2	2	1.8	2
10	78	PURSAT	1171.82	4	4:West	2	2	10822.3	1	5.8	2	18.3	2	25.3	2	2	5.3	2	18	2	0.3	2	10.8	2	46.8	2	2	49.3	2
10	78	PURSAT	1171.82	4	4:West	2	1	228.8	2	3.5	2	78.5	2	8.3	2	2	20	2	39.3	2	3	2	3	2	21.5	2	2	1	2
10	78	PURSAT	1171.82	4	4:West	2	4	27172.3	1	12.5	2	24	2	18.3	2	2	13	2	66.5	2	5	2	25.5	2	26.3	2	2	0	2
10	78	PURSAT	1171.82	4	4:West	2	4	9073.5	1	2.8	2	5.5	2	6.3	2	2	5	2	25.5	2	26.5	2	4.8	2	20.5	2	2	-1	2
10	78	PURSAT	1171.82	4	4:West	2	2	25039.3	1	9.5	2	24.8	2	10.8	2	2	10.5	2	12.5	2	6	2	9.3	2	18.3	2	2	8	2
10	78	PURSAT	1171.82	4	4:West	2	3	20420	1	7.5	2	27	2	1	2	2	11	2	10.5	2	6.5	2	2.5	2	53.5	2	2	-0.3	2
10	78	PURSAT	1171.82	4	4:West	2	4	20641.5	1	5.3	2	60.8	2	7.8	2	2	15	2	12.8	2	28.5	2	14	2	222	1	2	0.3	2
10	78	PURSAT	1171.82	4	4:West	2	2	247.3	2	46.3	2	95.8	2	54.3	2	2	11.8	2	66.5	2	18	2	14.3	2	14	2	2	2	2
10	78	PURSAT	1171.82	4	4:West	2	1	22.5	2	4	2	32.5	2	1.3	2	2	6.5	2	21.3	2	6	2	3.5	2	42.3	2	2	10.5	2
10	78	PURSAT	1171.82	4	4:West	2	5	25677	1	65	2	73.8	2	28.3	2	2	34.3	2	60.8	2	11	2	37	2	15.5	2	2	37.8	2
10	78	PURSAT	1171.82	4	4:West	2	5	123.8	2	48.5	2	26	2	28.8	2	2	49.5	2	34.8	2	5.5	2	29.5	2	48.3	2	2	17.5	2
10	78	PURSAT	1171.82	4	4:West	2	5	276.8	2	6.5	2	17.3	2	14.3	2	2	18.5	2	75.8	2	155	1	17.5	2	35	2	2	4.3	2
10	78	PURSAT	1171.82	4	4:West	2	1	258.3	2	16	2	86.3	2	55.3	2	2	32	2	63	2	17.3	2	22.5	2	36.5	2	2	0	2
10	78	PURSAT	1171.82	4	4:West	2	1	104.3	2	4.3	2	166.3	2	47.8	2	2	12.8	2	105.3	2	10.3	2	7	2	81	2	2	4	2
10	78	PURSAT	1171.82	4	4:West	2	3	2473.3	1	8.5	2	24.5	2	9.8	2	2	4.5	2	24.8	2	3.8	2	8.5	2	134.3	1	2	0	2
10	78	PURSAT	1171.82	4	4:West	2	2	27521.5	1	29.5	2	38.5	2	9.3	2	2	4.5	2	29.8	2	2	2	17	2	91	2	2	4.8	2
10	79	PURSAT	1206.84	4	4:West	2	3	239.5	2	3.8	2	17.3	2	13.8	2	2	2.5	2	22	2	54.5	2	7.5	2	15.8	2	2	120.5	2
10	79	PURSAT	1206.84	4	4:West	2	2	25667	1	7	2	21	2	20.3	2	2	9.5	2	27.5	2	8.8	2	7.3	2	30.3	2	2	9.3	2
10	79	PURSAT	1206.84	4	4:West	2	2	9117.5	1	28.8	2	41.5	2	57.3	2	2	64.5	2	38.5	2	4	2	31.3	2	17.3	2	2	2	2
10	79	PURSAT	1206.84	4	4:West	2	4	24839.8	1	10.5	2	13	2	8.3	2	2	11.5	2	27.5	2	4	2	12.3	2	68.5	2	2	13.5	2
10	79	PURSAT	1206.84	4	4:West	2	5	26452.5	1	13	2	41.5	2	31.8	2	2	190.5	2	38.5	2	31	2	15	2	67	2	2	1	2
10	79	PURSAT	1206.84	4	4:West	2	4	28027	1	24	2	76	2	65	2	2	16	2	86	2	15	2	244	2	133	1	2	15	2
10	79	PURSAT	1206.84	4	4:West	2	1	27168	1	21	2	15	2	22	2	2	1313	1	19	2	6	2	437	2	96	2	2	3	2
10	79	PURSAT	1206.84	4	4:West	2	3	3100	1	22	2	49	2	36	2	2	1254	1	239	2	10	2	12	2	62	2	2	60	2
10	79	PURSAT	1206.84	4	4:West	2	2	29623	1	5727	1	5587	1	2214	1	1	853	1	40	2	18	2	32	2	79	2	2	11	2
10	79	PURSAT	1206.84	4	4:West	2	4	5802	1	11	2	67	2	23	2	2	9	2	148	2	11	2	35	2	47	2	2	6	2
10	79	PURSAT	1206.84	4	4:West	2	3	402	2	141	2	149	2	22	2	2	6	2	43	2	2	2	12	2	56	2	2	13	2
10	79	PURSAT	1206.84	4	4:West	2	3	14575	1	34	2	74	2	42	2	2	10	2	22	2	6	2	17	2	25	2	2	5	2
10	79	PURSAT	1206.84	4	4:West	2	3	94	2	21	2	41	2	11	2	2	10	2	107	2	14	2	9	2	38	2	2	8	2
10	79	PURSAT	1206.84	4	4:West	2	4	26716	1	26	2	66	2	30	2	2	13	2	79	2	10	2	11	2	121	1	2	184	1
10	79	PURSAT	1206.84	4	4:West	2	4	4035.5	1	19.5	2	42.3	2	32.3	2	2	84.8	2	55.3	2	12.5	2	35	2	34.5	2	2	5.3	2
10	79	PURSAT	1206.84	4	4:West	2	2	2014	1	12.8	2	43.5	2	43.3	2	2	342	1	32	2	1.8	2	9	2	29	2	2	6	2
10	79	PURSAT	1206.84	4	4:West	2	5	1527.3	1	40.3	2	55	2	25.8	2	2	292	1	1455.3	1	8.8	2	28	2	56.5	2	2	-0.5	2
10	79	PURSAT	1206.84	4	4:West	2	3	2434.5	1	11.5	2	12.8	2	15.5	2	2	4.5	2	12	2	2.5	2	11.3	2	56.8	2	2	1	2
10	79	PURSAT	1206.84	4	4:West	2	4	29325	1	11	2	40	2	16	2	2	14	2	37	2	15	2	34	2	110	2	2	28	2
10	79	PURSAT	1206.84	4	4:West	2	4	28547	1	11	2	36	2	17	2	2	70	2	52	2	8	2	538	2	175	1	2	6	2
10	79	PURSAT	1206.84	4	4:West	2	4	388	2	46.5	2	69.8	2	38	2	2	33.8	2	60.3	2	13.5	2	22	2	42.5	2	2	4	2
10	79	PURSAT	1206.84	4	4:West	2	4	1299	1	14	2	14.3	2	12.3	2	2	8.3	2	327.3	2	9	2	7.3	2	20.5	2	2	12.5	2
10	79	PURSAT	1206.84	4	4:West	2	5	428.5	2	20	2	55	2	15.5	2	2	8	2	21.3	2	6	2	8.5	2	116.5	1	2	1	2
10	79	PURSAT	1206.84	4	4:West	2	5	26809	1	876	1	1170	1	564	1	1	18	2	41	2	162	1	24	2	86	2	2	8	2
10	79	PURSAT	1206.84	4	4:West	2	2	324	2	16	2	43	2	29	2	2	13	2	90	2	8	2	27	2	42	2	2	6	2
10	79	PURSAT	1206.84	4	4:West	2	4	1534	1	17	2	61	2	70	2	2	30	2	585	1	11	2	31	2	139	1	2	15	2
10	79	PURSAT	1206.84	4	4:West	2	5	28261	1	23633	1	23661	1	5287	1	1	8	2	46	2	7	2	30	2	124	1	2	166	1
10	80	PURSAT	682.258	4	4:West	2	4	27355	1	1051	1	1312	1	865	1	1	158	2	46	2	5	2	20	2	85	2	2	5	2
10	80	PURSAT	682.258	4	4:West	2	1	23225	1	12	2	44	2	41	2	2	95	2	276	2	8	2	37	2	157	1	2	12	2
10	80	PURSAT	682.258	4	4:West	2	3	27848	1	664	1	776	1	353	1	1	50	2	33	2	14	2	65	2	53	2	2	2	2
10	80	PURSAT	682.258	4	4:West	2	2	1064	1	130	2	1598	1	126	2	2	24	2	61	2	2403	1	79	2	60	2	2	9	2
10	80	PURSAT	682.258	4	4:West	2	2	3070	1	15	2	43	2	18	2	2	9	2	161	2	15	2	79	2	426	1	2	8	2
10	80	PURSAT	682.258	4	4:West	2	4	27492	1	14	2	24	2	22	2	2	5	2	26	2	41	2	28	2	75	2	2	71	2
10	80	PURSAT	682.258	4	4:West	2	2	29073	1	216	2	443	1	155	1	1	143	2	20	2	34	2	10	2	49	2	2	35	2
10	80	PURSAT	682.258	4	4:West	2	5	28808	1	5948	1	8347	1	18979	1	1	24	2	107	2	44	2	68	2	738	1	2	5	2
10	80	PURSAT	682.258	4	4:West	2	5	29340	1	24790	1	25945	1	24659	1	1	1490	1	173	2	13	2	34	2	98	2	2	26	2
10	80	PURSAT	682.258	4	4:West	2	1	24876	1	121	2	234	2	68	2	2	405	1	131	2	10	2	43	2	690	1	2	9	2
10	80	PURSAT	682.258	4	4:West	2	1	23967	1	395	1	87	2	35	2	2	5	2	28	2	6	2	12	2	269	1	2	5	2
10	80	PURSAT	682.258	4	4:West	2	3	6922	1	24662	1	25573	1	27836	1	1	103	2	56	2	13	2	40	2	80	2	2	14	2
10	80	PURSAT	682.258	4	4:West	2	3	3105	1	12	2	47	2	22	2	2	11	2	20	2	7	2	9	2	110	2	2	18	2
10	80	PURSAT	682.258	4	4:West	2	2	27322	1	97	2	1635	1	124	2	2	30	2	66	2	9	2	17	2	65	2	2	8	2
10	80	PURSAT	682.258	4	4:West	2	1	27699	1	2745	1	24744	1	579	1	1	112	2	68	2	11	2	25	2	115	1	2	8	2
10	80	PURSAT	682.258	4	4:West	2	3	26463	1	546	1	1274	1	404	1	1	12	2	82	2	53	2	7	2	44	2	2	16	2
10	80	PURSAT	682.258	4	4:West	2	1	27841	1	2712	1	6333	1	845	1	1	22	2	27	2	43	2	12	2	295	1	2	5	2
10	80	PURSAT	682.258	4	4:West	2	4	6669	1	27422	1	28315	1	25872	1	1	35	2	51	2	11	2	19	2	45	2	2	42	2
10	80	PURSAT	682.258	4	4:West	2	1	18798	1	719	1	1105	1	500	1	1	640	1	67	2	7	2	18	2	29	2	2	41	2
10	80	PURSAT	682.258	4	4:West	2	2	25644	1	359	1	1955	1	3023	1	1	104	2	420	2	43	2	49	2	68	2	2	11	2
10	80	PURSAT	682.258	4	4:West	2	1	28094	1	12	2	30	2	14	2	2	7	2	205	2	7	2	8	2	24	2	2	5	2
10	80	PURSAT	682.258	4	4:West	2	3	682	2	28	2	77	2	35	2	2	9	2	53	2	9	2	8	2	38	2	2	16	2
10	80	PURSAT	682.258	4	4:West	2	1	23579	1	10499	1	12806	1	4651	1	1	15	2	52	2	11	2	18	2	61	2	2	169	1
10	81	PURSAT	787.227	4	4:West	2	3	298	2	71	2	140	2	31	2	2	22	2	545	1	18	2	10	2	32	2	2	34	2
10	81	PURSAT	787.227	4	4:West	2	2	26442	1	22	2	42	2	23	2	2	15	2	103	2	12	2	31	2	217	1	2	11	2
10	81	PURSAT	787.227	4	4:West	2	5	104	2	2352	1	3025	1	1140	1	1	23513	1	81	2	25	2	10	2	31	2	2	7	2
10	81	PURSAT	787.227	4	4:West	2	4	451	2	22	2	52	2	45	2	2	11	2	31	2	13	2	40	2	31	2	2	194	1
10	81	PURSAT	787.227	4	4:West	2	4	3874	1	126	2	1558	1	149	1	1	65	2	53	2	2328	1	71	2	29	2	2	5	2
10	81	PURSAT	787.227	4	4:West	2	2	210	2	74	2	114	2	21	2	2	11	2	46	2	6	2	10	2	96	2	2	6	2
10	81	PURSAT	787.227	4	4:West	2	3	3845	1	20	2	51	2	23	2	2	14	2	167	2	8	2	37	2	93	2	2	7	2
10	81	PURSAT	787.227	4	4:West	2	3	78	2	27	2	81	2	49	2	2	64	2	41	2	10	2	14	2	30	2	2	11	2
10	81	PURSAT	787.227	4	4:West	2	3	212	2	12	2	602	1	45	2	2	18	2	42	2	295	1	10	2	25	2	2	54	2
10	81	PURSAT	787.227	4	4:West	2	4	439	2	24	2	425	1	259	1	1	133	2	177	2	60	2	47	2	10	2	2	8	2
10	81	PURSAT	787.227	4	4:West	2	5	414	2	539	1	550	1	353	1	1	8	2	237	2	8	2	26	2	23	2	2	8	2
10	81	PURSAT	787.227	4	4:West	2	2	7136	1	15	2	170	2	14	2	2	35	2	32	2	10	2	73	2	171	1	2	13	2
10	81	PURSAT	787.227	4	4:West	2	5	226	2	12	2	54	2	32	2	2	20	2	208	2	26	2	18	2	43	2	2	6	2
10	81	PURSAT	787.227	4	4:West	2	4	258	2	5	2	26	2	7	2	2	6	2	23	2	5	2	1373	1	31	2	2	75	2
10	81	PURSAT	787.227	4	4:West	2	1	25521	1	22	2	156	2	90	2	2	19	2	52	2	26	2	12	2	43	2	2	40	2
10	81	PURSAT	787.227	4	4:West	2	1	42	2	8	2	15	2	5	2	2	7	2	16	2	6	2	8	2	20	2	2	6	2
10	81	PURSAT	787.227	4	4:West	2	3	376	2	158	2	1493	1	149	1	1	17	2	38	2	1952	1	60	2	131	1	1	5	2
10	81	PURSAT	787.227	4	4:West	2	3	59	2	29	2	31	2	16	2	2	51	2	45	2	13	2	28	2	32	2	2	4	2
10	81	PURSAT	787.227	4	4:West	2	4	324	2	8	2	32	2	31	2	2	19	2	162	2	38	2	30	2	63	2	2	6	2
10	81	PURSAT	787.227	4	4:West	2	5	102	2	20	2	63	2	37	2	2	21	2	42	2	10	2	32	2	63	2	2	13	2
10	81	PURSAT	787.227	4	4:West	2	5	79	2	21	2	81	2	25	2	2	6	2	31	2	4	2	16	2	34	2	2	8	2
10	81	PURSAT	787.227	4	4:West	2	5	1475	1	2595	1	2294	1	44	2	1	82	2	73	2	11	2	21	2	137	1	2	6	2
10	81	PURSAT	787.227	4	4:West	2	1	166	2	13	2	371	1	98	2	2	14	2	56	2	28	2	2702	1	18	2	2	7	2
10	81	PURSAT	787.227	4	4:West	2	1	81	2	36	2	83	2	92	2	2	19	2	118	2	18	2	248	2	27	2	2	25	2
10	81	PURSAT	787.227	4	4:West	2	5	238	2	373	1	663	1	286	1	1	39	2	102	2	37	2	48	2	52	2	2	73	2
10	81	PURSAT	787.227	4	4:West	2	3	156	2	25	2	51	2	16	2	2	21	2	81	2	10	2	16	2	89	2	2	7	2
4	84	PREAH SIHANOUK	697.472	4	4:West	1	3	149.8	2	51.5	2	122.5	2	22.5	2	2	10.8	2	17	2	4	2	3.3	2	10.8	2	2	5.5	2
4	84	PREAH SIHANOUK	697.472	4	4:West	1	3	121.3	2	12.5	2	23.5	2	16	2	2	47.5	2	24.5	2	4.5	2	8.5	2	11.3	2	2	7.5	2
4	84	PREAH SIHANOUK	697.472	4	4:West	1	2	25860.5	1	6.8	2	24	2	26.8	2	2	9	2	37.8	2	27.5	2	34.8	2	61.5	2	2	7.5	2
4	84	PREAH SIHANOUK	697.472	4	4:West	1	2	174.3	2	28.5	2	112.5	2	40	2	2	10.5	2	64.8	2	40.8	2	7.5	2	20.8	2	2	11.8	2
4	84	PREAH SIHANOUK	697.472	4	4:West	1	3	98.8	2	15	2	40.5	2	24.8	2	2	5.5	2	155.5	2	4	2	7.5	2	18.5	2	2	6	2
4	84	PREAH SIHANOUK	697.472	4	4:West	1	2	90.5	2	12	2	20.3	2	13.5	2	2	9.3	2	43.8	2	19	2	67.3	2	33.5	2	2	4	2
4	84	PREAH SIHANOUK	697.472	4	4:West	1	1	35.8	2	6.5	2	25	2	146.5	1	2	10.8	2	18.5	2	57.5	2	4	2	7.5	2	2	3.3	2
4	84	PREAH SIHANOUK	697.472	4	4:West	1	1	30307	1	1.3	2	4.5	2	5.5	2	2	9.3	2	19	2	16.5	2	4	2	12.5	2	2	1	2
4	84	PREAH SIHANOUK	697.472	4	4:West	1	3	67	2	5.8	2	31.3	2	17	2	2	87.5	2	45.5	2	4.5	2	3.5	2	41.3	2	2	8.5	2
4	84	PREAH SIHANOUK	697.472	4	4:West	1	4	30416.5	1	73.5	2	58.5	2	21.5	2	2	114.3	2	131.5	2	9.5	2	19.5	2	73.5	2	2	17	2
4	84	PREAH SIHANOUK	697.472	4	4:West	1	3	184	2	302.3	2	392.5	1	119.8	2	2	13.5	2	56.5	2	11	2	14	2	341	1	2	5	2
4	84	PREAH SIHANOUK	697.472	4	4:West	1	2	45.8	2	17.5	2	47.5	2	18	2	2	5.5	2	27.5	2	5.5	2	4.3	2	9.5	2	2	15	2
4	84	PREAH SIHANOUK	697.472	4	4:West	1	5	1220.5	1	20.3	2	53	2	16.5	2	2	1046.3	1	27.3	2	13	2	24.8	2	14	2	2	2.8	2
4	84	PREAH SIHANOUK	697.472	4	4:West	1	4	67.5	2	20.5	2	27.8	2	51.5	2	2	193.5	2	513.3	1	4.5	2	10.3	2	43	2	2	3.8	2
4	84	PREAH SIHANOUK	697.472	4	4:West	1	3	63	2	11.8	2	24.5	2	12.5	2	2	233	1	27.3	2	4.5	2	4	2	5	2	2	4.5	2
4	84	PREAH SIHANOUK	697.472	4	4:West	1	2	23.8	2	8.5	2	33	2	28.5	2	2	9	2	148.3	2	3.5	2	13	2	36.5	2	2	4	2
4	84	PREAH SIHANOUK	697.472	4	4:West	1	3	27.3	2	7.3	2	16.3	2	10	2	2	5	2	29.5	2	3	2	5.5	2	14	2	2	4	2
4	84	PREAH SIHANOUK	697.472	4	4:West	1	1	1130.5	1	13.3	2	24.5	2	13	2	2	8.5	2	22.3	2	6.5	2	4.5	2	26.3	2	2	151.3	2
4	84	PREAH SIHANOUK	697.472	4	4:West	1	2	22.3	2	19.5	2	34.8	2	37	2	2	14	2	36.8	2	5	2	5.5	2	9.8	2	2	3.5	2
4	84	PREAH SIHANOUK	697.472	4	4:West	1	1	30.8	2	5.3	2	14.8	2	12.5	2	2	5.5	2	22.8	2	5.3	2	3.3	2	25	2	2	2.5	2
4	84	PREAH SIHANOUK	697.472	4	4:West	1	2	34.8	2	24.3	2	35.3	2	13	2	2	215.5	1	15.8	2	9.5	2	56.3	2	32.3	2	2	219.5	1
4	84	PREAH SIHANOUK	697.472	4	4:West	1	1	66	2	9.3	2	15.3	2	15.5	2	2	9.5	2	16.5	2	11	2	7	2	13.8	2	2	10	2
4	84	PREAH SIHANOUK	697.472	4	4:West	1	1	61	2	9.5	2	43.5	2	77.5	2	2	6.8	2	56.3	2	2.8	2	4.8	2	9.3	2	2	10.5	2
4	84	PREAH SIHANOUK	697.472	4	4:West	1	1	36.3	2	5.5	2	16.5	2	22.5	2	2	8.8	2	35	2	2.8	2	4	2	6	2	2	5	2
9	25	KAMPOT	437.52	3	3:Southwest	2	3	563.3	2	3.8	2	80.5	2	21	2	2	6.8	2	50	2	6	2	26	2	60.3	2	2	5	2
9	25	KAMPOT	437.52	3	3:Southwest	2	4	188.5	2	10.8	2	26.5	2	10.5	2	2	18	2	189	2	2.8	2	11.5	2	20	2	2	6.5	2
9	25	KAMPOT	437.52	3	3:Southwest	2	5	24350	1	225.5	2	369.8	1	72	2	2	1239.3	1	56	2	23	2	13.3	2	90	2	2	6.8	2
9	25	KAMPOT	437.52	3	3:Southwest	2	5	672.5	2	2999.8	1	2879	1	1099.5	1	1	23.8	2	47	2	20.8	2	14.3	2	47.8	2	2	35.3	2
9	25	KAMPOT	437.52	3	3:Southwest	2	2	10133.5	1	75.5	2	120.5	2	18	2	2	6.3	2	91.3	2	14.8	2	14.8	2	10.8	2	2	37.5	2
9	25	KAMPOT	437.52	3	3:Southwest	2	4	28887	1	9	2	50.5	2	8.5	2	2	14.8	2	372.5	2	94	1	13.3	2	224.5	1	1	1.3	2
9	25	KAMPOT	437.52	3	3:Southwest	2	3	5009.5	1	17.8	2	34.5	2	17.3	2	2	5.3	2	14.3	2	4.3	2	76.8	2	18	2	2	4.8	2
9	25	KAMPOT	437.52	3	3:Southwest	2	2	52.8	2	107.3	2	125.3	2	74	2	2	7857.3	1	31.3	2	47.3	2	10.3	2	23.5	2	2	50	2
9	25	KAMPOT	437.52	3	3:Southwest	2	2	28372.3	1	12	2	31.3	2	10.5	2	2	371.8	1	15.5	2	2.5	2	5	2	24.8	2	2	1.3	2
9	25	KAMPOT	437.52	3	3:Southwest	2	2	97.5	2	100.5	2	232	2	55.3	2	2	529	1	255.5	2	14.8	2	53.5	2	56	2	2	13.5	2
9	25	KAMPOT	437.52	3	3:Southwest	2	3	759	2	26.3	2	48	2	86	2	2	12.3	2	318.5	2	379.3	1	7.3	2	78.3	2	2	6.3	2
9	25	KAMPOT	437.52	3	3:Southwest	2	4	27080.5	1	54.5	2	99	2	29.3	2	2	67.5	2	65.3	2	90.8	1	28.3	2	51	2	2	42.3	2
9	25	KAMPOT	437.52	3	3:Southwest	2	4	23489	1	7	2	19	2	11.5	2	2	3.8	2	24	2	5	2	20.8	2	42	2	2	4.8	2
9	25	KAMPOT	437.52	3	3:Southwest	2	5	256.5	2	19.3	2	27.3	2	22.5	2	2	35.3	2	35.8	2	8.5	2	47	2	49.3	2	2	15.3	2
9	25	KAMPOT	437.52	3	3:Southwest	2	1	271	2	1148.3	1	1597.5	1	22086.8	1	1	103.3	2	8.8	2	1.5	2	9.8	2	17.3	2	2	13.3	2
9	25	KAMPOT	437.52	3	3:Southwest	2	5	29043.8	1	198	2	266.8	2	124	2	2	228.8	1	14.5	2	6.3	2	17.3	2	30.3	2	2	11.8	2
9	25	KAMPOT	437.52	3	3:Southwest	2	2	16037.3	1	21.5	2	26.3	2	14	2	2	6219.8	1	32	2	7.5	2	19.8	2	53.5	2	2	4.8	2
9	25	KAMPOT	437.52	3	3:Southwest	2	1	54.5	2	5.3	2	54	2	31.3	2	2	28.8	2	40	2	3.5	2	8.8	2	19	2	2	9.3	2
9	25	KAMPOT	437.52	3	3:Southwest	2	1	27261.5	1	21202	1	22623	1	10531	1	1	13	2	56.5	2	16.5	2	16	2	109.8	2	2	4.8	2
9	25	KAMPOT	437.52	3	3:Southwest	2	1	301	2	11.3	2	36.8	2	9.3	2	2	7.3	2	241.3	2	7	2	14	2	59.8	2	2	20.3	2
9	26	KAMPOT	1022.64	3	3:Southwest	2	1	209.3	2	4	2	14.3	2	12.5	2	2	2.5	2	15.3	2	4.8	2	8.8	2	31.5	2	2	2.8	2
9	26	KAMPOT	1022.64	3	3:Southwest	2	5	20958	1	32.3	2	90.3	2	45.8	2	2	10.5	2	98	2	12	2	26.8	2	43	2	2	5.3	2
9	26	KAMPOT	1022.64	3	3:Southwest	2	4	24343	1	11.8	2	67.8	2	5.3	2	2	7.3	2	28.8	2	7	2	13	2	31	2	2	9.8	2
9	26	KAMPOT	1022.64	3	3:Southwest	2	1	25278.8	1	3	2	15	2	16	2	2	3.8	2	32	2	4.3	2	7.5	2	65.3	2	2	2.8	2
9	26	KAMPOT	1022.64	3	3:Southwest	2	2	98.8	2	19.5	2	30	2	25.5	2	2	13.3	2	18.3	2	5.3	2	30.3	2	26.5	2	2	5.3	2
9	26	KAMPOT	1022.64	3	3:Southwest	2	1	318.3	2	9.3	2	165.3	2	30	2	2	4.8	2	104.5	2	60.5	2	13	2	24.3	2	2	21.8	2
9	26	KAMPOT	1022.64	3	3:Southwest	2	5	464	2	10.3	2	16.5	2	6	2	2	3.8	2	3	2	1.5	2	35	2	13	2	2	2.3	2
9	26	KAMPOT	1022.64	3	3:Southwest	2	3	288.5	2	131.3	2	225	2	78	2	2	10.5	2	28	2	10	2	13	2	15	2	2	1.5	2
9	26	KAMPOT	1022.64	3	3:Southwest	2	3	23232.8	1	6	2	56.8	2	5.5	2	2	6.3	2	10.5	2	10	2	6.8	2	61.8	2	2	3.8	2
9	26	KAMPOT	1022.64	3	3:Southwest	2	2	836.5	1	10.8	2	62.5	2	24	2	2	10.8	2	132.5	2	9	2	34.3	2	21.5	2	2	9.3	2
9	26	KAMPOT	1022.64	3	3:Southwest	2	5	4763.3	1	11	2	27	2	13.5	2	2	7.8	2	15.3	2	4.3	2	9.3	2	548	1	2	14.5	2
9	26	KAMPOT	1022.64	3	3:Southwest	2	2	1941	1	4	2	45.8	2	5.3	2	2	1.8	2	11	2	4	2	5.3	2	13.3	2	2	1	2
9	26	KAMPOT	1022.64	3	3:Southwest	2	4	6110.8	1	9	2	26.8	2	6	2	2	5.8	2	55.3	2	19.3	2	8.5	2	28.5	2	2	2.5	2
9	26	KAMPOT	1022.64	3	3:Southwest	2	4	501.5	2	56.5	2	109.5	2	18.3	2	2	16.5	2	41.5	2	11.5	2	19.5	2	60	2	2	110	2
9	26	KAMPOT	1022.64	3	3:Southwest	2	2	28344.5	1	13	2	29	2	52.5	2	2	8.3	2	25	2	10.5	2	14	2	34	2	2	18.3	2
9	26	KAMPOT	1022.64	3	3:Southwest	2	4	27269.5	1	21.3	2	99.8	2	72.5	2	2	29.5	2	107.8	2	117.5	1	19	2	89	2	2	36.5	2
9	26	KAMPOT	1022.64	3	3:Southwest	2	1	35.5	2	18.8	2	27.5	2	18	2	2	16.3	2	21	2	7.3	2	46.5	2	45.5	2	2	13.3	2
9	26	KAMPOT	1022.64	3	3:Southwest	2	3	366.8	2	98.8	2	136.5	2	19.5	2	2	4.8	2	69	2	11	2	139	2	28.5	2	2	6.3	2
9	26	KAMPOT	1022.64	3	3:Southwest	2	3	19410.8	1	13	2	13.8	2	13.5	2	2	4.8	2	11.5	2	11	2	60.3	2	63.5	2	2	5.8	2
9	26	KAMPOT	1022.64	3	3:Southwest	2	1	7306	1	7	2	19.5	2	6.5	2	2	-1	2	6.8	2	2.5	2	4.5	2	117	1	2	2	2
9	26	KAMPOT	1022.64	3	3:Southwest	2	2	114.8	2	6.8	2	20.5	2	8.5	2	2	12.3	2	11	2	3.5	2	6.3	2	49.8	2	2	0.5	2
9	26	KAMPOT	1022.64	3	3:Southwest	2	2	28175.5	1	12.8	2	44.8	2	12.8	2	2	12.3	2	29.8	2	56.3	2	19.5	2	43.5	2	2	4.5	2
9	27	KAMPOT	943.415	3	3:Southwest	2	5	24105.3	1	9	2	25.8	2	14.5	2	2	7.5	2	33.5	2	20.5	2	30.5	2	323.5	1	2	3.5	2
9	27	KAMPOT	943.415	3	3:Southwest	2	2	354	2	41.8	2	64.3	2	26.5	2	2	12	2	32.5	2	36.5	2	33.3	2	97.3	2	2	6.8	2
9	27	KAMPOT	943.415	3	3:Southwest	2	1	2405.5	1	46.8	2	55.5	2	22	2	2	28.3	2	20	2	9	2	45	2	7836	1	2	20	2
9	27	KAMPOT	943.415	3	3:Southwest	2	4	525	2	20.5	2	21.5	2	24.3	2	2	20.5	2	66.8	2	9	2	9.5	2	74	2	2	38.3	2
9	27	KAMPOT	943.415	3	3:Southwest	2	3	427.8	2	10.8	2	63	2	20.8	2	2	6.3	2	12.5	2	4.5	2	14.8	2	20	2	2	27.5	2
9	27	KAMPOT	943.415	3	3:Southwest	2	3	28443.3	1	36.8	2	63.5	2	52	2	2	16.5	2	28.3	2	19	2	12.3	2	94	2	2	13	2
9	27	KAMPOT	943.415	3	3:Southwest	2	5	14661.3	1	22.3	2	145.8	2	16.8	2	2	42.5	2	78.5	2	52.8	2	8.5	2	34	2	2	6	2
9	27	KAMPOT	943.415	3	3:Southwest	2	3	26961.8	1	46.3	2	86.8	2	37.5	2	2	20.5	2	709.5	1	10.8	2	43.5	2	58.5	2	2	30.5	2
9	27	KAMPOT	943.415	3	3:Southwest	2	4	3765.3	1	43.8	2	55.8	2	15.5	2	2	70	2	27.3	2	6.5	2	12.5	2	31	2	2	9	2
9	27	KAMPOT	943.415	3	3:Southwest	2	4	98	2	6.3	2	40.5	2	10.5	2	2	6	2	27.3	2	3.5	2	7.5	2	21.3	2	2	2.8	2
9	27	KAMPOT	943.415	3	3:Southwest	2	3	26997	1	6.8	2	11.5	2	8.5	2	2	13.5	2	22.8	2	3	2	8.5	2	27.8	2	2	5	2
9	27	KAMPOT	943.415	3	3:Southwest	2	2	28242.5	1	35	2	430	1	38	2	2	13.5	2	23	2	402.3	1	23	2	37.8	2	2	5.3	2
9	27	KAMPOT	943.415	3	3:Southwest	2	2	162.5	2	29.5	2	58.3	2	37.5	2	2	17.3	2	21	2	3	2	227.3	2	88	2	2	30.8	2
9	27	KAMPOT	943.415	3	3:Southwest	2	5	23080.5	1	10.5	2	19	2	16.3	2	2	216	1	12.8	2	4.3	2	9.5	2	46.5	2	2	4	2
9	27	KAMPOT	943.415	3	3:Southwest	2	4	25186	1	10.8	2	24	2	23.5	2	2	5.5	2	40.5	2	7.5	2	12	2	72.5	2	2	33.8	2
9	27	KAMPOT	943.415	3	3:Southwest	2	4	1785.8	1	8.5	2	9.5	2	22	2	2	15.3	2	18.5	2	7.3	2	3	2	28.5	2	2	8.5	2
9	27	KAMPOT	943.415	3	3:Southwest	2	5	277.5	2	30.3	2	39	2	28.5	2	2	16	2	189.3	2	12.8	2	19	2	46.3	2	2	3	2
9	27	KAMPOT	943.415	3	3:Southwest	2	3	199.8	2	6.5	2	122	2	11.5	2	2	45	2	40.8	2	7	2	8.5	2	53.8	2	2	3	2
9	27	KAMPOT	943.415	3	3:Southwest	2	4	345.5	2	5.8	2	25	2	14.8	2	2	170	2	11.8	2	4.8	2	14	2	26	2	2	4.8	2
9	27	KAMPOT	943.415	3	3:Southwest	2	3	28910.8	1	6	2	9.8	2	10	2	2	5	2	23.5	2	16.5	2	16.5	2	92.3	2	2	6.5	2
9	27	KAMPOT	943.415	3	3:Southwest	2	5	11929.8	1	6	2	78	2	10	2	2	7	2	27	2	6	2	18.5	2	30	2	2	4	2
9	27	KAMPOT	943.415	3	3:Southwest	2	5	27116.5	1	13.3	2	26.3	2	19	2	2	7.5	2	24.3	2	17.3	2	50.3	2	367	1	2	43.8	2
9	27	KAMPOT	943.415	3	3:Southwest	2	3	409.5	2	23.3	2	177	2	23	2	2	29.5	2	38.8	2	60.5	2	12.5	2	40.3	2	2	4.8	2
9	27	KAMPOT	943.415	3	3:Southwest	2	1	1476.5	1	10.3	2	12.5	2	13.3	2	2	12.3	2	13	2	70.5	1	126.5	2	52.3	2	2	2.5	2
9	28	KAMPOT	1019.93	3	3:Southwest	2	4	28167	1	20.5	2	28.8	2	14	2	2	8.5	2	44	2	9	2	17	2	47.3	2	2	4	2
9	28	KAMPOT	1019.93	3	3:Southwest	2	2	20721.8	1	11.8	2	73.5	2	21.3	2	2	10	2	18.5	2	6.5	2	12	2	36	2	2	306.8	1
9	28	KAMPOT	1019.93	3	3:Southwest	2	5	647	2	74.8	2	184	2	51	2	2	16.5	2	145.3	2	9.8	2	26	2	57.3	2	2	39.5	2
9	28	KAMPOT	1019.93	3	3:Southwest	2	2	10579.8	1	5.8	2	35.5	2	18.5	2	2	12	2	13.8	2	15	2	9.8	2	15.8	2	2	9	2
9	28	KAMPOT	1019.93	3	3:Southwest	2	3	305.3	2	7	2	15.8	2	7.8	2	2	8	2	32.3	2	7.5	2	6	2	31	2	2	6	2
9	28	KAMPOT	1019.93	3	3:Southwest	2	1	3341	1	12	2	48.8	2	15.3	2	2	7.5	2	14	2	12.5	2	6	2	57.5	2	2	9.3	2
9	28	KAMPOT	1019.93	3	3:Southwest	2	1	121.8	2	10.8	2	10.8	2	10	2	2	47	2	13.8	2	4.3	2	8	2	20.8	2	2	0.3	2
9	28	KAMPOT	1019.93	3	3:Southwest	2	1	256	2	5.8	2	13	2	10.8	2	2	2.5	2	7.8	2	1	2	5	2	29.5	2	2	4.5	2
9	28	KAMPOT	1019.93	3	3:Southwest	2	1	121.3	2	3.3	2	18.5	2	5	2	2	3.8	2	13.5	2	9.5	2	11	2	14.8	2	2	83.5	2
9	28	KAMPOT	1019.93	3	3:Southwest	2	1	26321.5	1	28.3	2	38	2	12.5	2	2	33	2	24.5	2	5	2	7	2	56.3	2	2	2	2
9	28	KAMPOT	1019.93	3	3:Southwest	2	5	2079.5	1	4.8	2	19	2	6	2	2	5.5	2	31	2	5.3	2	4.3	2	43	2	2	650.8	1
9	28	KAMPOT	1019.93	3	3:Southwest	2	5	29344.5	1	10.3	2	18	2	9.3	2	2	8	2	43.8	2	3	2	120	2	83.8	2	2	9	2
9	28	KAMPOT	1019.93	3	3:Southwest	2	2	27490.8	1	24.8	2	42	2	34	2	2	7	2	20	2	16	2	10	2	43.8	2	2	4.5	2
9	28	KAMPOT	1019.93	3	3:Southwest	2	3	13694.5	1	16.3	2	48	2	85.5	2	2	15	2	28	2	9.5	2	9	2	30	2	2	7.8	2
9	28	KAMPOT	1019.93	3	3:Southwest	2	4	3685.3	1	23.5	2	42.5	2	29.5	2	2	7.3	2	122.8	2	5.5	2	13	2	30.8	2	2	2.5	2
9	28	KAMPOT	1019.93	3	3:Southwest	2	4	27972	1	33.3	2	47.3	2	18	2	2	16.8	2	42.5	2	3.8	2	11.5	2	37.3	2	2	5.3	2
9	28	KAMPOT	1019.93	3	3:Southwest	2	1	28680	1	9.3	2	28.8	2	8	2	2	7.3	2	9.5	2	6.5	2	7.5	2	97.8	2	2	3.5	2
9	28	KAMPOT	1019.93	3	3:Southwest	2	5	295.3	2	8.3	2	20	2	24	2	2	6.5	2	51.5	2	1	2	8.5	2	42	2	2	23383.5	1
9	28	KAMPOT	1019.93	3	3:Southwest	2	3	15192.5	1	11.8	2	17	2	18	2	2	2.5	2	13.3	2	13.5	2	103	2	28.8	2	2	6.5	2
9	28	KAMPOT	1019.93	3	3:Southwest	2	2	1077.5	1	26.3	2	320	1	191.5	1	1	13.8	2	34.8	2	127.5	1	17.3	2	19	2	2	23.5	2
9	28	KAMPOT	1019.93	3	3:Southwest	2	2	1618.3	1	8.8	2	348.8	1	177.3	1	1	93.3	2	161	2	34.8	2	35.8	2	91.8	2	2	15.5	2
9	28	KAMPOT	1019.93	3	3:Southwest	2	2	222.5	2	28	2	13	2	13.3	2	2	43.8	2	135	2	6	2	10.8	2	10.5	2	2	87.8	2
9	29	KAMPOT	1268.43	3	3:Southwest	2	3	1965.8	1	4.5	2	13.5	2	17.3	2	2	3.5	2	16.5	2	9.8	2	12.3	2	11.5	2	2	29.5	2
9	29	KAMPOT	1268.43	3	3:Southwest	2	4	61.8	2	4.5	2	9.5	2	18.3	2	2	34.5	2	4.3	2	3.8	2	7	2	12	2	2	0.5	2
9	29	KAMPOT	1268.43	3	3:Southwest	2	3	290.5	2	469.3	1	485.8	1	458.3	1	1	1.8	2	13	2	5.8	2	6.5	2	6.5	2	2	4.3	2
9	29	KAMPOT	1268.43	3	3:Southwest	2	2	73	2	3.3	2	21.5	2	5.5	2	2	7.8	2	33.3	2	172.8	1	11.5	2	42	2	2	2.8	2
9	29	KAMPOT	1268.43	3	3:Southwest	2	3	7924.5	1	1.8	2	12.3	2	10	2	2	3	2	7.5	2	5	2	13.5	2	38	2	2	4.5	2
9	29	KAMPOT	1268.43	3	3:Southwest	2	3	12808.5	1	10.5	2	92.3	2	4.8	2	2	9	2	11.8	2	16.3	2	4.5	2	70.5	2	2	3749	1
9	29	KAMPOT	1268.43	3	3:Southwest	2	3	345	2	149	2	218	2	25	2	2	55.8	2	25	2	4.8	2	10	2	30.3	2	2	3.5	2
9	29	KAMPOT	1268.43	3	3:Southwest	2	2	26325.5	1	5.3	2	9.5	2	6	2	2	4.5	2	49.5	2	3	2	36.5	2	21	2	2	65.8	2
9	29	KAMPOT	1268.43	3	3:Southwest	2	2	258	2	6.3	2	14	2	2	2	2	2.3	2	16.8	2	3	2	6	2	6.5	2	2	53.3	2
9	29	KAMPOT	1268.43	3	3:Southwest	2	3	2075.3	1	13.3	2	39.5	2	11	2	2	6.3	2	12.5	2	5	2	10	2	46	2	2	19.8	2
9	29	KAMPOT	1268.43	3	3:Southwest	2	4	207.8	2	6.8	2	17.8	2	2.3	2	2	6.3	2	15.3	2	21.3	2	16	2	47	2	2	5.5	2
9	29	KAMPOT	1268.43	3	3:Southwest	2	4	438	2	8.3	2	45.5	2	7.8	2	2	11	2	262.5	2	61.8	2	43.5	2	45.5	2	2	1	2
9	29	KAMPOT	1268.43	3	3:Southwest	2	4	9742.8	1	3.5	2	13	2	7.5	2	2	2.3	2	9	2	36.8	2	8.3	2	9.5	2	2	3.5	2
9	29	KAMPOT	1268.43	3	3:Southwest	2	5	28458.3	1	5.8	2	14.5	2	8.3	2	2	2.8	2	70.5	2	1.5	2	11.8	2	25	2	2	211.8	1
9	29	KAMPOT	1268.43	3	3:Southwest	2	2	107.8	2	11	2	41.5	2	7.8	2	2	189.8	2	175.5	2	12.8	2	26.3	2	11	2	2	12	2
9	29	KAMPOT	1268.43	3	3:Southwest	2	4	28523.3	1	5.5	2	14	2	5.3	2	2	5.3	2	319.8	2	62.5	2	7.8	2	43.8	2	2	110.3	2
9	29	KAMPOT	1268.43	3	3:Southwest	2	4	152.5	2	10	2	24	2	14.3	2	2	6	2	78	2	12.5	2	17.8	2	23.5	2	2	99.5	2
9	29	KAMPOT	1268.43	3	3:Southwest	2	2	155	2	17.3	2	49.5	2	23.8	2	2	10.5	2	19	2	26	2	4851.3	1	10.8	2	2	13.3	2
9	29	KAMPOT	1268.43	3	3:Southwest	2	3	26170.5	1	2.3	2	15	2	5.5	2	2	1.8	2	11	2	4	2	12.5	2	22.5	2	2	21.8	2
9	29	KAMPOT	1268.43	3	3:Southwest	2	3	34.5	2	3.8	2	13.5	2	5.8	2	2	21.3	2	21.5	2	8.3	2	8.5	2	40.5	2	2	5.5	2
9	30	KAMPOT	794.443	3	3:Southwest	2	5	594.3	2	10.5	2	22.5	2	15.3	2	2	18.8	2	56.5	2	3	2	93	2	41.8	2	2	4.5	2
9	30	KAMPOT	794.443	3	3:Southwest	2	2	19879.5	1	6	2	28.8	2	13.5	2	2	21.3	2	10.3	2	17	2	10.8	2	73.5	2	2	3	2
9	30	KAMPOT	794.443	3	3:Southwest	2	2	48	2	2.8	2	15.5	2	12.8	2	2	8	2	10.3	2	1	2	10.3	2	33.8	2	2	2.5	2
9	30	KAMPOT	794.443	3	3:Southwest	2	3	48.3	2	4	2	10	2	6.3	2	2	7.3	2	17.5	2	6	2	7	2	56.5	2	2	4.8	2
9	30	KAMPOT	794.443	3	3:Southwest	2	3	27901	1	6.3	2	23.3	2	11.3	2	2	8.8	2	9.3	2	5.5	2	42.5	2	57.5	2	2	8.8	2
9	30	KAMPOT	794.443	3	3:Southwest	2	5	140.5	2	4.3	2	25.8	2	3.5	2	2	4	2	16.3	2	4	2	13.5	2	23.8	2	2	1399	1
9	30	KAMPOT	794.443	3	3:Southwest	2	3	144.3	2	22.5	2	49.8	2	35.8	2	2	3.3	2	7.3	2	7	2	21.5	2	49.3	2	2	4	2
9	30	KAMPOT	794.443	3	3:Southwest	2	1	395	2	44.3	2	168.5	2	53.5	2	2	16.3	2	25	2	11.5	2	14	2	12.8	2	2	5.8	2
9	30	KAMPOT	794.443	3	3:Southwest	2	2	5105.8	1	40.5	2	56.3	2	25.3	2	2	25.8	2	16.8	2	10.5	2	11	2	46.5	2	2	34.5	2
9	30	KAMPOT	794.443	3	3:Southwest	2	4	13546.5	1	164.5	2	262.3	2	36.3	2	2	15.5	2	22	2	3.3	2	26.8	2	35	2	2	9.5	2
9	30	KAMPOT	794.443	3	3:Southwest	2	4	8521.3	1	8.8	2	15.5	2	34	2	2	9	2	182	2	7	2	24	2	31	2	2	20.8	2
9	30	KAMPOT	794.443	3	3:Southwest	2	3	1108.5	1	4.5	2	11.3	2	24.5	2	2	5.8	2	44	2	9	2	23	2	20.5	2	2	31.3	2
9	30	KAMPOT	794.443	3	3:Southwest	2	3	13851.5	1	22.5	2	35.8	2	29.3	2	2	8.8	2	32.3	2	2.8	2	38.8	2	39.8	2	2	17.3	2
9	30	KAMPOT	794.443	3	3:Southwest	2	3	213.5	2	19.3	2	53.5	2	9.5	2	2	4.5	2	11.8	2	11	2	25.8	2	12.3	2	2	1.5	2
9	30	KAMPOT	794.443	3	3:Southwest	2	4	27222	1	6.5	2	17.8	2	13.8	2	2	2.5	2	40	2	0.5	2	13.8	2	67	2	2	82.3	2
9	30	KAMPOT	794.443	3	3:Southwest	2	4	25236.8	1	57.8	2	758.5	1	58.3	2	2	8.8	2	37	2	929.3	1	22.5	2	35.5	2	2	94.3	2
9	30	KAMPOT	794.443	3	3:Southwest	2	4	274	2	4.5	2	34.8	2	13.8	2	2	7	2	5	2	11.8	2	15	2	40.8	2	2	2.8	2
9	30	KAMPOT	794.443	3	3:Southwest	2	5	1186.3	1	4.3	2	20.5	2	19.8	2	2	14.5	2	8	2	25.5	2	13	2	32.8	2	2	0.5	2
9	30	KAMPOT	794.443	3	3:Southwest	2	4	27732.5	1	10	2	11.5	2	6.3	2	2	4.5	2	36.3	2	22.5	2	12.3	2	32.3	2	2	4.8	2
9	30	KAMPOT	794.443	3	3:Southwest	2	1	29001.5	1	5.3	2	17	2	15.8	2	2	4.8	2	99.5	2	7.5	2	24.5	2	107.5	2	2	2	2
9	30	KAMPOT	794.443	3	3:Southwest	2	1	16169.5	1	5.5	2	14.5	2	2	2	2	7	2	32.5	2	2	2	11.3	2	34	2	2	1327.5	1
9	30	KAMPOT	794.443	3	3:Southwest	2	2	662.3	2	2.3	2	10.8	2	7	2	2	4	2	11.5	2	5	2	263.5	2	44	2	2	26.5	2
9	30	KAMPOT	794.443	3	3:Southwest	2	1	201	2	20.3	2	26.5	2	8.3	2	2	3	2	27.5	2	3	2	9.3	2	42	2	2	15	2
9	30	KAMPOT	794.443	3	3:Southwest	2	1	17396.5	1	24	2	51.5	2	15.3	2	2	3	2	6.8	2	15.8	2	644.5	2	48	2	2	7.3	2
9	30	KAMPOT	794.443	3	3:Southwest	2	1	3380	1	14.5	2	26.8	2	13	2	2	6.3	2	32.3	2	7	2	8	2	31	2	2	11.8	2
9	30	KAMPOT	794.443	3	3:Southwest	2	1	26003	1	3.5	2	10.5	2	5.8	2	2	8.3	2	22.8	2	4.5	2	4.5	2	10.8	2	2	1.8	2
3	31	KAMPOT	552.447	3	3:Southwest	1	5	1093.3	1	10	2	43.5	2	15	2	2	36.5	2	22.5	2	11.5	2	7	2	35.5	2	2	4.8	2
3	31	KAMPOT	552.447	3	3:Southwest	1	2	5041.5	1	3.5	2	9	2	6.3	2	2	6.5	2	12	2	3.5	2	4.5	2	19.5	2	2	221.8	1
3	31	KAMPOT	552.447	3	3:Southwest	1	2	153.3	2	4.5	2	20	2	34.8	2	2	50.5	2	17	2	13	2	17.5	2	49.5	2	2	2.5	2
3	31	KAMPOT	552.447	3	3:Southwest	1	3	892.8	1	7	2	7.5	2	4.3	2	2	7.5	2	10.5	2	5.5	2	4.5	2	29.5	2	2	0.8	2
3	31	KAMPOT	552.447	3	3:Southwest	1	2	38	2	3	2	7.5	2	16.5	2	2	12.3	2	11	2	7.3	2	9.3	2	9.3	2	2	2042.8	1
3	31	KAMPOT	552.447	3	3:Southwest	1	3	141.8	2	8.5	2	21.5	2	10.8	2	2	8.8	2	16.5	2	7	2	6	2	2.5	2	2	11.3	2
3	31	KAMPOT	552.447	3	3:Southwest	1	2	55.3	2	14.5	2	40.5	2	6.5	2	2	21.3	2	77.3	2	10	2	8.5	2	13.3	2	2	10.5	2
3	31	KAMPOT	552.447	3	3:Southwest	1	5	390	2	15.3	2	285.3	2	14.8	2	2	19	2	6.5	2	167.5	1	4	2	4.5	2	2	11.8	2
3	31	KAMPOT	552.447	3	3:Southwest	1	3	166.5	2	4.8	2	9	2	6.8	2	2	6.8	2	285	2	4	2	6.3	2	18.3	2	2	10	2
3	31	KAMPOT	552.447	3	3:Southwest	1	2	183	2	1.8	2	7	2	4.8	2	2	0.5	2	17.3	2	2.3	2	2.8	2	11	2	2	-0.5	2
3	31	KAMPOT	552.447	3	3:Southwest	1	4	368	2	6.8	2	13.3	2	4	2	2	2.3	2	37	2	3	2	14	2	21.3	2	2	9.8	2
3	31	KAMPOT	552.447	3	3:Southwest	1	2	125.5	2	6.5	2	21	2	21	2	2	9	2	13.5	2	4	2	8.5	2	9.5	2	2	5.3	2
3	31	KAMPOT	552.447	3	3:Southwest	1	3	253	2	15	2	19.8	2	20.3	2	2	4.8	2	77.5	2	105	1	24	2	27.8	2	2	4.8	2
3	31	KAMPOT	552.447	3	3:Southwest	1	4	26085	1	5.5	2	7.3	2	4.3	2	2	3.3	2	11	2	4.5	2	17.8	2	32.3	2	2	-0.3	2
3	31	KAMPOT	552.447	3	3:Southwest	1	1	38.3	2	5.5	2	20.5	2	15	2	2	7.3	2	8.8	2	2.5	2	5.5	2	13	2	2	100.3	2
3	31	KAMPOT	552.447	3	3:Southwest	1	3	55	2	7.5	2	31.8	2	59.3	2	2	4	2	14.3	2	6	2	3.3	2	52.5	2	2	341.8	1
3	31	KAMPOT	552.447	3	3:Southwest	1	1	57.5	2	4.5	2	10.3	2	6.5	2	2	7.3	2	21.8	2	5	2	10	2	14.8	2	2	0	2
3	31	KAMPOT	552.447	3	3:Southwest	1	3	68.5	2	22.3	2	40.8	2	16.8	2	2	37.5	2	13	2	6.3	2	3.5	2	26	2	2	20.3	2
3	31	KAMPOT	552.447	3	3:Southwest	1	5	54.8	2	14	2	10	2	31.8	2	2	9.3	2	5.5	2	19.3	2	10	2	140.8	1	2	0.3	2
3	31	KAMPOT	552.447	3	3:Southwest	1	2	5016	1	31.8	2	158.8	2	20.8	2	2	13	2	16.5	2	39	2	21	2	38.3	2	2	10.5	2
3	31	KAMPOT	552.447	3	3:Southwest	1	1	164	2	52.5	2	55	2	11.3	2	2	1.5	2	7.3	2	2.8	2	14.3	2	17.3	2	2	1.3	2
3	31	KAMPOT	552.447	3	3:Southwest	1	1	132	2	13.5	2	22.5	2	22.3	2	2	9.3	2	10.3	2	6.5	2	12	2	32	2	2	10370	1
9	32	KANDAL	1080.26	3	3:Southwest	2	3	40.5	2	19.5	2	53	2	14.8	2	2	1.8	2	21	2	8.5	2	79.5	2	4.5	2	2	5.3	2
9	32	KANDAL	1080.26	3	3:Southwest	2	2	357.5	2	73	2	924.8	1	69	2	2	6	2	22.3	2	1597.3	1	30.5	2	8.3	2	2	4.8	2
9	32	KANDAL	1080.26	3	3:Southwest	2	5	61.5	2	39.3	2	76.5	2	49.5	2	2	6.8	2	21.8	2	27.8	2	132	2	6	2	2	7.3	2
9	32	KANDAL	1080.26	3	3:Southwest	2	3	137.8	2	2.8	2	20.3	2	15	2	2	3.3	2	25.8	2	6.5	2	15.8	2	5.3	2	2	400.8	1
9	32	KANDAL	1080.26	3	3:Southwest	2	5	675.8	2	6	2	12.5	2	5.5	2	2	12.3	2	58.8	2	8.3	2	19	2	58.5	2	2	3.5	2
9	32	KANDAL	1080.26	3	3:Southwest	2	5	302.8	2	3.8	2	18	2	5.8	2	2	5.8	2	39.3	2	12.5	2	20.5	2	31	2	2	2.3	2
9	32	KANDAL	1080.26	3	3:Southwest	2	3	29245	1	17	2	126	2	68	2	2	21	2	203	2	18	2	86	2	93	2	2	27	2
9	32	KANDAL	1080.26	3	3:Southwest	2	3	3651	1	28	2	132	2	48	2	2	38	2	53	2	24	2	3431	1	59	2	2	2	2
9	32	KANDAL	1080.26	3	3:Southwest	2	4	908	1	26	2	350	1	24	2	2	15	2	85	2	28	2	16	2	78	2	2	11	2
9	32	KANDAL	1080.26	3	3:Southwest	2	5	11563	1	18	2	40	2	20	2	2	18	2	521	1	5	2	42	2	85	2	2	11	2
9	32	KANDAL	1080.26	3	3:Southwest	2	1	51.3	2	9.8	2	36.5	2	29.5	2	2	9.3	2	35	2	5	2	6	2	64	2	2	19	2
9	32	KANDAL	1080.26	3	3:Southwest	2	2	2794.5	1	5.5	2	35.3	2	6	2	2	4.8	2	15.5	2	3.5	2	77.5	2	39	2	2	2	2
9	32	KANDAL	1080.26	3	3:Southwest	2	3	105.5	2	3.8	2	6.8	2	5.3	2	2	4.3	2	32	2	7.5	2	5.5	2	20	2	2	1.8	2
9	32	KANDAL	1080.26	3	3:Southwest	2	3	8733.3	1	3.5	2	37.8	2	11.3	2	2	2.8	2	7.5	2	5	2	5.5	2	11	2	2	277.5	1
9	32	KANDAL	1080.26	3	3:Southwest	2	4	47	2	11.5	2	21	2	6.8	2	2	3.3	2	6	2	1.5	2	6.3	2	74	2	2	-0.3	2
9	32	KANDAL	1080.26	3	3:Southwest	2	1	98.3	2	1.3	2	12	2	5	2	2	7.8	2	40.5	2	10.5	2	30.5	2	201	1	2	2.3	2
9	32	KANDAL	1080.26	3	3:Southwest	2	5	148	2	48	2	108	2	42	2	2	21	2	194	2	9	2	7	2	22	2	2	15	2
9	32	KANDAL	1080.26	3	3:Southwest	2	1	120	2	15.5	2	26.5	2	52.3	2	2	17.3	2	13.8	2	1.5	2	70.3	2	21	2	2	6.3	2
9	32	KANDAL	1080.26	3	3:Southwest	2	2	375	2	23	2	81	2	43	2	2	15	2	502	1	77	1	14	2	108	2	2	7	2
3	33	KANDAL	1693.69	3	3:Southwest	1	3	308	2	49	2	482	1	49	2	2	15	2	56	2	226	1	149	2	50	2	2	12	2
3	33	KANDAL	1693.69	3	3:Southwest	1	1	219	2	70	2	190	2	214	1	2	25	2	82	2	11	2	12	2	32	2	2	7	2
3	33	KANDAL	1693.69	3	3:Southwest	1	4	101	2	25	2	55	2	29	2	2	11	2	36	2	14	2	59	2	23	2	2	216	1
3	33	KANDAL	1693.69	3	3:Southwest	1	1	601	2	17	2	69	2	61	2	2	7	2	98	2	22	2	16	2	32	2	2	8	2
3	33	KANDAL	1693.69	3	3:Southwest	1	1	171	2	18	2	50	2	29	2	2	12	2	126	2	9	2	9	2	22	2	2	7	2
3	33	KANDAL	1693.69	3	3:Southwest	1	4	94	2	15	2	38	2	25	2	2	8	2	56	2	12	2	8	2	28	2	2	6	2
3	33	KANDAL	1693.69	3	3:Southwest	1	2	1561	1	14	2	47	2	32	2	2	15	2	65	2	21	2	14	2	42	2	2	32	2
3	33	KANDAL	1693.69	3	3:Southwest	1	3	384	2	8	2	41	2	10	2	2	7	2	32	2	5	2	4	2	36	2	2	6	2
3	33	KANDAL	1693.69	3	3:Southwest	1	2	95	2	13	2	60	2	10	2	2	13	2	76	2	19	2	10	2	18	2	2	0	2
3	33	KANDAL	1693.69	3	3:Southwest	1	2	2536	1	6	2	26	2	15	2	2	2	2	189	2	8	2	9	2	18	2	2	0	2
3	33	KANDAL	1693.69	3	3:Southwest	1	3	480	2	21	2	738	1	51	2	2	5	2	19	2	9	2	10	2	32	2	2	15	2
3	33	KANDAL	1693.69	3	3:Southwest	1	5	521	2	44	2	77	2	19	2	2	6	2	128	2	2	2	13	2	95	2	2	2	2
3	33	KANDAL	1693.69	3	3:Southwest	1	4	28025	1	10	2	26	2	20	2	2	9	2	13	2	239	1	352	2	110	2	2	3	2
3	33	KANDAL	1693.69	3	3:Southwest	1	4	798	1	14	2	37	2	19	2	2	6	2	61	2	11	2	23	2	33	2	2	3692	1
3	33	KANDAL	1693.69	3	3:Southwest	1	1	900	1	13	2	64	2	57	2	2	10	2	27	2	49	2	6	2	58	2	2	16	2
3	33	KANDAL	1693.69	3	3:Southwest	1	1	191	2	18	2	119	2	211	1	2	15	2	41	2	3	2	11	2	67	2	2	39	2
3	33	KANDAL	1693.69	3	3:Southwest	1	5	25880	1	49	2	109	2	53	2	2	14	2	39	2	49	2	43	2	70	2	2	12	2
3	33	KANDAL	1693.69	3	3:Southwest	1	1	348	2	12	2	46	2	21	2	2	355	1	79	2	4	2	17	2	48	2	2	45	2
3	33	KANDAL	1693.69	3	3:Southwest	1	1	79	2	16	2	75	2	192	1	2	49	2	75	2	10	2	10	2	87	2	2	6	2
3	33	KANDAL	1693.69	3	3:Southwest	1	3	58	2	28	2	42	2	17	2	2	19	2	120	2	30	2	10	2	78	2	2	9	2
3	33	KANDAL	1693.69	3	3:Southwest	1	1	23392	1	17	2	311	1	36	2	2	27	2	77	2	12	2	10	2	37	2	2	5	2
3	33	KANDAL	1693.69	3	3:Southwest	1	2	1052	1	38	2	31	2	21	2	2	18	2	123	2	11	2	12	2	26	2	2	14	2
3	33	KANDAL	1693.69	3	3:Southwest	1	1	42	2	18	2	48	2	13	2	2	8	2	21	2	3	2	806	2	17	2	2	1	2
3	33	KANDAL	1693.69	3	3:Southwest	1	2	25437	1	19	2	49	2	18	2	2	14	2	60	2	13	2	159	2	348	1	2	8	2
3	33	KANDAL	1693.69	3	3:Southwest	1	2	742	2	11	2	130	2	27	2	2	19	2	22	2	26	2	11	2	33	2	2	7	2
9	34	KANDAL	1991.62	3	3:Southwest	2	4	107	2	32	2	171	2	18	2	2	53	2	185	2	41	2	17	2	23	2	2	3	2
9	34	KANDAL	1991.62	3	3:Southwest	2	5	1358	1	15	2	73	2	61	2	2	19	2	26	2	11	2	7284	1	23	2	2	5	2
9	34	KANDAL	1991.62	3	3:Southwest	2	4	6555	1	22	2	2121	1	19	2	2	19	2	60	2	14	2	8	2	31	2	2	13	2
9	34	KANDAL	1991.62	3	3:Southwest	2	2	189	2	11	2	17	2	7	2	2	1	2	20	2	0	2	37	2	20	2	2	0	2
9	34	KANDAL	1991.62	3	3:Southwest	2	3	275	2	10	2	33	2	23	2	2	16	2	44	2	4	2	88	2	31	2	2	15	2
9	34	KANDAL	1991.62	3	3:Southwest	2	1	65	2	9	2	23	2	14	2	2	5	2	26	2	2	2	28	2	15	2	2	2	2
9	34	KANDAL	1991.62	3	3:Southwest	2	3	240	2	8	2	83	2	88	2	2	11	2	342	2	21	2	7	2	38	2	2	12	2
9	34	KANDAL	1991.62	3	3:Southwest	2	2	114	2	115	2	263	2	83	2	2	20	2	95	2	26	2	11	2	98	2	2	3	2
9	34	KANDAL	1991.62	3	3:Southwest	2	1	610	2	252	2	1084	1	660	1	1	197	1	142	2	73	1	75	2	20	2	2	115	2
9	34	KANDAL	1991.62	3	3:Southwest	2	4	224	2	12	2	64	2	25	2	2	21	2	28	2	5	2	14	2	14	2	2	10	2
9	34	KANDAL	1991.62	3	3:Southwest	2	3	558	2	32	2	143	2	64	2	2	23	2	114	2	35	2	14	2	47	2	2	98	2
9	34	KANDAL	1991.62	3	3:Southwest	2	1	160	2	28	2	137	2	50	2	2	23	2	40	2	14	2	54	2	185	1	2	4	2
9	34	KANDAL	1991.62	3	3:Southwest	2	1	28834	1	61	2	488	1	30	2	2	13	2	77	2	29	2	33	2	264	1	2	5	2
9	34	KANDAL	1991.62	3	3:Southwest	2	4	409	2	33	2	156	2	141	1	2	38	2	145	2	22	2	18	2	31	2	2	12	2
9	34	KANDAL	1991.62	3	3:Southwest	2	5	60	2	12	2	22	2	22	2	2	7	2	15	2	1	2	707	2	21	2	2	2	2
9	34	KANDAL	1991.62	3	3:Southwest	2	1	266	2	47	2	108	2	33	2	2	18	2	33	2	4	2	14	2	214	1	2	1	2
9	34	KANDAL	1991.62	3	3:Southwest	2	4	643	2	42	2	147	2	30	2	2	22	2	73	2	38	2	22	2	33	2	2	12	2
9	34	KANDAL	1991.62	3	3:Southwest	2	4	26724	1	57	2	4840	1	329	1	1	383	1	287	2	68	1	75	2	61	2	2	53	2
9	34	KANDAL	1991.62	3	3:Southwest	2	4	523	2	24	2	72	2	35	2	2	19	2	56	2	21	2	14	2	21	2	2	7	2
9	34	KANDAL	1991.62	3	3:Southwest	2	1	65	2	11	2	28	2	11	2	2	5	2	26	2	5	2	14	2	34	2	2	32	2
9	34	KANDAL	1991.62	3	3:Southwest	2	1	2118	1	47	2	225	2	137	2	2	20	2	49	2	9	2	6	2	63	2	2	96	2
9	34	KANDAL	1991.62	3	3:Southwest	2	4	183	2	9	2	56	2	13	2	2	7	2	25	2	14	2	6	2	20	2	2	3	2
9	34	KANDAL	1991.62	3	3:Southwest	2	5	25615	1	15	2	155	2	44	2	2	20	2	111	2	30	2	13	2	184	1	2	7	2
9	35	KANDAL	1611.29	3	3:Southwest	2	3	158	2	11	2	94	2	66	2	2	7	2	36	2	8	2	44	2	17	2	2	30	2
9	35	KANDAL	1611.29	3	3:Southwest	2	2	90	2	30	2	258	2	37	2	2	13	2	66	2	8	2	11519	1	31	2	2	3	2
9	35	KANDAL	1611.29	3	3:Southwest	2	1	112	2	33	2	70	2	45	2	2	20	2	191	2	8	2	49	2	24	2	2	24	2
9	35	KANDAL	1611.29	3	3:Southwest	2	4	70	2	11	2	47	2	32	2	2	9	2	142	2	3	2	10	2	38	2	2	4	2
9	35	KANDAL	1611.29	3	3:Southwest	2	3	114	2	12	2	32	2	20	2	2	35	2	329	2	8	2	176	2	43	2	2	12	2
9	35	KANDAL	1611.29	3	3:Southwest	2	2	1454	1	41	2	282	2	74	2	2	58	2	190	2	22	2	11	2	43	2	2	20	2
9	35	KANDAL	1611.29	3	3:Southwest	2	3	3450	1	23	2	128	2	34	2	2	34	2	43	2	11	2	7	2	97	2	2	31	2
9	35	KANDAL	1611.29	3	3:Southwest	2	4	98	2	6	2	17	2	22	2	2	9	2	19	2	7	2	15	2	121	1	2	4	2
9	35	KANDAL	1611.29	3	3:Southwest	2	2	625	2	28	2	127	2	49	2	2	83	2	86	2	9	2	67	2	58	2	2	5	2
9	35	KANDAL	1611.29	3	3:Southwest	2	3	258	2	13	2	46	2	40	2	2	14	2	31	2	14	2	17	2	24	2	2	73	2
9	35	KANDAL	1611.29	3	3:Southwest	2	4	134	2	15	2	36	2	24	2	2	7	2	33	2	214	1	17	2	24	2	2	13	2
9	35	KANDAL	1611.29	3	3:Southwest	2	3	163	2	66	2	167	2	54	2	2	31	2	444	2	668	1	234	2	54	2	2	20	2
9	35	KANDAL	1611.29	3	3:Southwest	2	2	438	2	43	2	102	2	26	2	2	14	2	102	2	9	2	56	2	18	2	2	7	2
9	35	KANDAL	1611.29	3	3:Southwest	2	3	200	2	16	2	78	2	24	2	2	17	2	2356	1	16	2	60	2	50	2	2	11	2
9	35	KANDAL	1611.29	3	3:Southwest	2	4	1242	1	312	2	849	1	680	1	1	130	2	703	1	146	1	62	2	80	2	2	8531	1
9	35	KANDAL	1611.29	3	3:Southwest	2	2	27692	1	335	2	439	1	62	2	2	11	2	87	2	8	2	18	2	155	1	2	4	2
9	35	KANDAL	1611.29	3	3:Southwest	2	4	1629	1	24	2	64	2	25	2	2	22	2	96	2	11	2	13	2	52	2	2	6	2
9	35	KANDAL	1611.29	3	3:Southwest	2	1	433	2	14	2	55	2	52	2	2	19	2	38	2	11	2	60	2	40	2	2	3	2
9	36	KANDAL	2172.9	3	3:Southwest	2	3	301	2	20	2	120	2	60	2	2	17	2	68	2	13	2	31	2	23	2	2	194	1
9	36	KANDAL	2172.9	3	3:Southwest	2	4	28221	1	22	2	149	2	488	1	2	214	1	316	2	81	1	92	2	325	1	1	5	2
9	36	KANDAL	2172.9	3	3:Southwest	2	4	110	2	7	2	21	2	17	2	2	10	2	62	2	8	2	15	2	58	2	2	358	1
9	36	KANDAL	2172.9	3	3:Southwest	2	5	608	2	20	2	45	2	19	2	2	13	2	92	2	6	2	5	2	27	2	2	3	2
9	36	KANDAL	2172.9	3	3:Southwest	2	4	299	2	13	2	65	2	53	2	2	30	2	183	2	16	2	188	2	106	2	2	8	2
9	36	KANDAL	2172.9	3	3:Southwest	2	3	365	2	22	2	56	2	23	2	2	11	2	96	2	8	2	14	2	15	2	2	18	2
9	36	KANDAL	2172.9	3	3:Southwest	2	5	307	2	26	2	52	2	49	2	2	17	2	24	2	9	2	67	2	33	2	2	794	1
9	36	KANDAL	2172.9	3	3:Southwest	2	5	975	1	15	2	91	2	79	2	2	277	1	29	2	12	2	29	2	117	1	2	2	2
9	36	KANDAL	2172.9	3	3:Southwest	2	5	6526	1	40	2	115	2	52	2	2	59	2	28	2	10	2	23	2	72	2	2	657	1
9	36	KANDAL	2172.9	3	3:Southwest	2	3	271	2	23	2	63	2	27	2	2	12	2	47	2	9	2	17	2	13	2	2	108	2
9	36	KANDAL	2172.9	3	3:Southwest	2	4	3516	1	14	2	495	1	48	2	2	31	2	51	2	14	2	550	2	71	2	2	18	2
9	36	KANDAL	2172.9	3	3:Southwest	2	4	88	2	27	2	60	2	22	2	2	9	2	35	2	5	2	7	2	90	2	2	3	2
9	36	KANDAL	2172.9	3	3:Southwest	2	1	220	2	106	2	180	2	36	2	2	11	2	162	2	8	2	89	2	160	1	2	5	2
9	36	KANDAL	2172.9	3	3:Southwest	2	1	211	2	8	2	40	2	21	2	2	11	2	32	2	7	2	14	2	28	2	2	2	2
9	36	KANDAL	2172.9	3	3:Southwest	2	1	193	2	7	2	21	2	11	2	2	7	2	63	2	14	2	16	2	31	2	2	3	2
9	36	KANDAL	2172.9	3	3:Southwest	2	2	123	2	9	2	29	2	20	2	2	1698	1	50	2	16	2	25	2	55	2	2	12	2
9	36	KANDAL	2172.9	3	3:Southwest	2	3	78	2	6	2	19	2	9	2	2	5	2	24	2	6	2	13	2	29	2	2	2	2
9	36	KANDAL	2172.9	3	3:Southwest	2	1	231	2	13	2	99	2	47	2	2	57	2	30	2	46	2	17	2	61	2	2	5	2
9	37	KANDAL	1911.98	3	3:Southwest	2	3	24673	1	9	2	37	2	26	2	2	17	2	135	2	12	2	12	2	39	2	2	13	2
9	37	KANDAL	1911.98	3	3:Southwest	2	3	55	2	7	2	56	2	160	1	2	44	2	12	2	8	2	9	2	23	2	2	4	2
9	37	KANDAL	1911.98	3	3:Southwest	2	2	256	2	12	2	58	2	20	2	2	6	2	57	2	12	2	31	2	20	2	2	8	2
9	37	KANDAL	1911.98	3	3:Southwest	2	4	3225	1	21	2	447	1	119	2	2	218	1	33	2	14	2	17	2	60	2	2	8	2
9	37	KANDAL	1911.98	3	3:Southwest	2	1	656	2	18	2	125	2	102	2	2	12	2	31	2	11	2	5	2	6	2	2	4	2
9	37	KANDAL	1911.98	3	3:Southwest	2	3	135	2	27	2	69	2	19	2	2	9	2	46	2	18	2	11	2	23	2	2	23	2
9	37	KANDAL	1911.98	3	3:Southwest	2	5	5796	1	25	2	201	2	70	2	2	21	2	68	2	133	1	12	2	81	2	2	3	2
9	37	KANDAL	1911.98	3	3:Southwest	2	3	288	2	27	2	127	2	145	1	2	16	2	48	2	16	2	13	2	48	2	2	6	2
9	37	KANDAL	1911.98	3	3:Southwest	2	2	55	2	21	2	37	2	11	2	2	6	2	23	2	6	2	7	2	17	2	2	2	2
9	37	KANDAL	1911.98	3	3:Southwest	2	2	103	2	16	2	138	2	109	2	2	9	2	48	2	9	2	52	2	66	2	2	6	2
9	37	KANDAL	1911.98	3	3:Southwest	2	3	25696	1	35	2	279	2	400	1	2	17	2	40	2	10	2	13	2	21	2	2	11	2
9	37	KANDAL	1911.98	3	3:Southwest	2	2	145	2	17	2	95	2	102	2	2	10	2	34	2	12	2	5	2	17	2	2	1	2
9	37	KANDAL	1911.98	3	3:Southwest	2	3	1437	1	59	2	615	1	147	1	1	31	2	40	2	208	1	17	2	149	1	1	6	2
9	37	KANDAL	1911.98	3	3:Southwest	2	5	1069	1	46	2	359	1	28	2	2	16	2	25	2	14	2	32	2	41	2	2	7	2
9	37	KANDAL	1911.98	3	3:Southwest	2	2	25606	1	23	2	96	2	33	2	2	13	2	26	2	10	2	13	2	72	2	2	10	2
9	37	KANDAL	1911.98	3	3:Southwest	2	4	1173	1	20	2	55	2	34	2	2	41	2	98	2	11	2	100	2	133	1	2	10	2
9	37	KANDAL	1911.98	3	3:Southwest	2	4	8624	1	56	2	241	2	57	2	2	32	2	52	2	173	1	23	2	63	2	2	88	2
9	37	KANDAL	1911.98	3	3:Southwest	2	5	79	2	19	2	118	2	69	2	2	8	2	458	2	6	2	9	2	35	2	2	43	2
9	37	KANDAL	1911.98	3	3:Southwest	2	4	644	2	117	2	371	1	106	2	2	25	2	180	2	45	2	315	2	78	2	2	5	2
9	37	KANDAL	1911.98	3	3:Southwest	2	3	135	2	16	2	39	2	19	2	2	8	2	39	2	15	2	12	2	55	2	2	1	2
9	37	KANDAL	1911.98	3	3:Southwest	2	3	25007	1	25	2	51	2	22	2	2	754	1	43	2	11	2	64	2	182	1	2	27	2
9	37	KANDAL	1911.98	3	3:Southwest	2	1	1663	1	79	2	720	1	112	2	2	12	2	42	2	433	1	23	2	63	2	2	11	2
9	37	KANDAL	1911.98	3	3:Southwest	2	1	3250	1	20	2	107	2	67	2	2	83	2	143	2	15	2	34	2	138	1	2	11	2
9	37	KANDAL	1911.98	3	3:Southwest	2	2	559	2	48	2	232	2	66	2	2	19	2	235	2	19	2	34	2	32	2	2	6	2
9	38	KANDAL	1611.29	3	3:Southwest	2	2	410	2	34	2	140	2	85	2	2	12	2	108	2	10	2	7	2	35	2	2	4	2
9	38	KANDAL	1611.29	3	3:Southwest	2	4	92	2	152	2	79	2	30	2	2	5	2	16	2	6	2	8	2	20	2	2	10	2
9	38	KANDAL	1611.29	3	3:Southwest	2	5	24053	1	14	2	64	2	51	2	2	182	2	137	2	198	1	33	2	219	1	1	19	2
9	38	KANDAL	1611.29	3	3:Southwest	2	4	27061	1	5	2	22	2	15	2	2	8	2	514	1	28	2	5	2	47	2	2	1	2
9	38	KANDAL	1611.29	3	3:Southwest	2	1	839	1	141	2	1293	1	113	2	2	10	2	61	2	2188	1	188	2	19	2	2	55	2
9	38	KANDAL	1611.29	3	3:Southwest	2	4	376	2	33	2	83	2	38	2	2	19	2	68	2	14	2	14	2	41	2	2	16	2
9	38	KANDAL	1611.29	3	3:Southwest	2	5	28396	1	145	2	2114	1	278	1	1	20	2	944	1	2406	1	117	2	35	2	2	9	2
9	38	KANDAL	1611.29	3	3:Southwest	2	5	476	2	7	2	50	2	56	2	2	35	2	39	2	10	2	13	2	38	2	2	3	2
9	38	KANDAL	1611.29	3	3:Southwest	2	3	319	2	5	2	28	2	33	2	2	11	2	11	2	13	2	9	2	101	2	2	7	2
9	38	KANDAL	1611.29	3	3:Southwest	2	1	197	2	9	2	31	2	14	2	2	7	2	14	2	7	2	41	2	12	2	2	7	2
9	38	KANDAL	1611.29	3	3:Southwest	2	5	93	2	12	2	51	2	25	2	2	22	2	437	2	6	2	4	2	9	2	2	4	2
9	38	KANDAL	1611.29	3	3:Southwest	2	1	129	2	22	2	58	2	29	2	2	5	2	39	2	6	2	2104	1	39	2	2	395	1
9	38	KANDAL	1611.29	3	3:Southwest	2	1	4676	1	23	2	255	2	184	1	2	42	2	35	2	26	2	21	2	33	2	2	6	2
9	38	KANDAL	1611.29	3	3:Southwest	2	1	213	2	14	2	70	2	37	2	2	5	2	24	2	10	2	11	2	266	1	2	11	2
9	38	KANDAL	1611.29	3	3:Southwest	2	1	179	2	2	2	90	2	11	2	2	4	2	22	2	5	2	5	2	23	2	2	5	2
9	38	KANDAL	1611.29	3	3:Southwest	2	1	74	2	12	2	79	2	28	2	2	34	2	200	2	2	2	120	2	35	2	2	7	2
9	38	KANDAL	1611.29	3	3:Southwest	2	1	62	2	30	2	45	2	25	2	2	9	2	55	2	5	2	15	2	6226	1	2	242	1
9	38	KANDAL	1611.29	3	3:Southwest	2	1	263	2	48	2	333	1	445	1	1	81	2	592	1	33	2	93	2	58	2	2	1802	1
9	38	KANDAL	1611.29	3	3:Southwest	2	2	4431	1	22	2	68	2	26	2	2	8	2	125	2	17	2	25	2	19	2	2	36	2
9	39	KANDAL	919.292	3	3:Southwest	2	5	440	2	10	2	52	2	16	2	2	10	2	33	2	5	2	83	2	89	2	2	5	2
9	39	KANDAL	919.292	3	3:Southwest	2	1	23290	1	9	2	41	2	29	2	2	5	2	19	2	8	2	13	2	67	2	2	1	2
9	39	KANDAL	919.292	3	3:Southwest	2	4	25934	1	5	2	15	2	11	2	2	4	2	113	2	15	2	13	2	38	2	2	7	2
9	39	KANDAL	919.292	3	3:Southwest	2	5	5257	1	405	1	2826	1	637	1	1	134	2	290	2	3941	1	352	2	35	2	2	5	2
9	39	KANDAL	919.292	3	3:Southwest	2	3	147	2	12	2	115	2	14	2	2	8	2	25	2	1	2	35	2	38	2	2	7	2
9	39	KANDAL	919.292	3	3:Southwest	2	5	26211	1	12	2	37	2	20	2	2	13	2	96	2	65	1	28	2	246	1	1	5	2
9	39	KANDAL	919.292	3	3:Southwest	2	1	151	2	8	2	37	2	34	2	2	12	2	56	2	8	2	30	2	48	2	2	8	2
9	39	KANDAL	919.292	3	3:Southwest	2	3	741	2	10	2	18	2	9	2	2	0	2	34	2	7	2	33	2	158	1	2	3	2
9	39	KANDAL	919.292	3	3:Southwest	2	5	12502	1	25	2	36	2	19	2	2	8	2	201	2	33	2	18	2	48	2	2	2	2
9	39	KANDAL	919.292	3	3:Southwest	2	3	3776	1	4	2	96	2	16	2	2	5	2	53	2	17	2	11	2	32	2	2	5	2
9	39	KANDAL	919.292	3	3:Southwest	2	4	28207	1	8	2	31	2	17	2	2	5	2	34	2	181	1	19	2	85	2	2	8	2
9	39	KANDAL	919.292	3	3:Southwest	2	2	4766	1	10	2	29	2	17	2	2	4	2	19	2	11	2	51	2	63	2	2	6	2
9	39	KANDAL	919.292	3	3:Southwest	2	4	2999	1	8	2	32	2	35	2	2	26	2	50	2	8	2	24	2	56	2	2	72	2
9	39	KANDAL	919.292	3	3:Southwest	2	3	2042	1	141	2	1755	1	261	1	1	20	2	289	2	2331	1	74	2	50	2	2	7	2
9	39	KANDAL	919.292	3	3:Southwest	2	1	102	2	8	2	17	2	18	2	2	5	2	38	2	4	2	10	2	31	2	2	19	2
9	39	KANDAL	919.292	3	3:Southwest	2	4	29578	1	14	2	31	2	26	2	2	34	2	19	2	2	2	26	2	53	2	2	8	2
9	39	KANDAL	919.292	3	3:Southwest	2	1	25593	1	43	2	93	2	33	2	2	55	2	62	2	29	2	24	2	130	1	2	11	2
9	39	KANDAL	919.292	3	3:Southwest	2	1	693	2	70	2	179	2	28	2	2	13	2	73	2	8	2	23	2	62	2	2	5	2
9	39	KANDAL	919.292	3	3:Southwest	2	2	330	2	110	2	194	2	28	2	2	32	2	46	2	8	2	21	2	28	2	2	7	2
9	39	KANDAL	919.292	3	3:Southwest	2	1	3498	1	16	2	45	2	28	2	2	12	2	63	2	11	2	16	2	28	2	2	5	2
9	94	TAKEO	1130.69	3	3:Southwest	2	2	116	2	11.3	2	21	2	8.5	2	2	8.3	2	18.5	2	13.3	2	3.5	2	27.5	2	2	6.5	2
9	94	TAKEO	1130.69	3	3:Southwest	2	1	41.3	2	5.8	2	10.5	2	8.3	2	2	5.8	2	8.3	2	11.8	2	3	2	42.5	2	2	5.3	2
9	94	TAKEO	1130.69	3	3:Southwest	2	3	65.5	2	9.8	2	16.8	2	12	2	2	2.3	2	31	2	3	2	87	2	5.8	2	2	6.5	2
9	94	TAKEO	1130.69	3	3:Southwest	2	3	24059.5	1	10	2	52	2	45	2	2	8.8	2	64.3	2	5.8	2	7	2	155.5	1	2	5.3	2
9	94	TAKEO	1130.69	3	3:Southwest	2	4	25.5	2	8.5	2	12	2	21.8	2	2	9.3	2	41.8	2	3.3	2	27.3	2	26.5	2	2	7.8	2
9	94	TAKEO	1130.69	3	3:Southwest	2	5	2989	1	32.8	2	61.5	2	40	2	2	5.8	2	81.8	2	15.8	2	10.5	2	102	2	2	5	2
9	94	TAKEO	1130.69	3	3:Southwest	2	2	12195	1	19.3	2	26.8	2	22	2	2	132.3	2	79.8	2	7	2	9	2	32.3	2	2	3.3	2
9	94	TAKEO	1130.69	3	3:Southwest	2	3	7432.8	1	148.3	2	59.5	2	25.5	2	2	13.5	2	32.8	2	12.5	2	50.5	2	70.3	2	2	4.3	2
9	94	TAKEO	1130.69	3	3:Southwest	2	3	30532.3	1	21	2	397.5	1	93	2	2	52	2	77	2	137.8	1	46	2	16	2	2	81.5	2
9	94	TAKEO	1130.69	3	3:Southwest	2	1	108.5	2	3.3	2	15.8	2	5.5	2	2	5.8	2	21.5	2	6	2	47	2	24.8	2	2	2.5	2
9	94	TAKEO	1130.69	3	3:Southwest	2	5	8743	1	5.3	2	30.3	2	40.5	2	2	15.5	2	23	2	7	2	11.5	2	29.5	2	2	4.5	2
9	94	TAKEO	1130.69	3	3:Southwest	2	3	130.8	2	21	2	23.5	2	16.5	2	2	17.8	2	31	2	63.3	2	2	2	9.5	2	2	6.3	2
9	94	TAKEO	1130.69	3	3:Southwest	2	1	229.5	2	23.5	2	63	2	57	2	2	17	2	37.3	2	9.5	2	8	2	51.8	2	2	2122.5	1
9	94	TAKEO	1130.69	3	3:Southwest	2	1	193.3	2	42	2	420.8	1	163.5	1	1	112.5	2	851.3	1	439.3	1	34.8	2	35	2	2	5.5	2
9	94	TAKEO	1130.69	3	3:Southwest	2	2	177.3	2	14	2	18	2	13.3	2	2	4.8	2	27.8	2	9.5	2	3	2	52.8	2	2	3.8	2
9	94	TAKEO	1130.69	3	3:Southwest	2	3	30789.8	1	95.8	2	212.8	2	8.5	2	2	32.8	2	418.5	2	17.3	2	20.5	2	40.5	2	2	97.8	2
9	95	TAKEO	1257.61	3	3:Southwest	2	1	5228.8	1	383.5	1	590.8	1	67.3	2	1	8.3	2	25.3	2	7.8	2	17.8	2	24.3	2	2	3	2
9	95	TAKEO	1257.61	3	3:Southwest	2	2	1264.8	1	68.8	2	701.5	1	153.8	1	1	57.5	2	32.8	2	914	1	49.8	2	97.3	2	2	9.8	2
9	95	TAKEO	1257.61	3	3:Southwest	2	3	133	2	36.5	2	49.8	2	29.8	2	2	10.5	2	43.5	2	12.8	2	7	2	20	2	2	7.3	2
9	95	TAKEO	1257.61	3	3:Southwest	2	3	313.5	2	17.5	2	36.3	2	13.8	2	2	5	2	48.5	2	6.8	2	9.3	2	18.5	2	2	15.3	2
9	95	TAKEO	1257.61	3	3:Southwest	2	2	134.5	2	29	2	62.8	2	13.3	2	2	2	2	10.8	2	3.8	2	6.3	2	28	2	2	4.8	2
9	95	TAKEO	1257.61	3	3:Southwest	2	3	47.3	2	6.3	2	32.3	2	11.5	2	2	4.3	2	26	2	4.8	2	5.5	2	25.3	2	2	9.8	2
9	95	TAKEO	1257.61	3	3:Southwest	2	4	590.8	2	165.5	2	58.8	2	45	2	2	160.3	2	348.8	2	56.5	2	26.5	2	72.3	2	2	72.8	2
9	95	TAKEO	1257.61	3	3:Southwest	2	3	49	2	10.5	2	20.5	2	10.3	2	2	14.8	2	116.3	2	6.5	2	5.8	2	28.8	2	2	241.5	1
9	95	TAKEO	1257.61	3	3:Southwest	2	2	308.8	2	11	2	22	2	10.5	2	2	6.3	2	27.8	2	6.8	2	31	2	19.5	2	2	3.3	2
9	95	TAKEO	1257.61	3	3:Southwest	2	2	178.3	2	7.8	2	19.8	2	26	2	2	4.5	2	396.8	2	7	2	236.5	2	17.5	2	2	10.3	2
9	95	TAKEO	1257.61	3	3:Southwest	2	5	75.3	2	6.8	2	18.8	2	20.8	2	2	14	2	81.3	2	9.8	2	10	2	7	2	2	5.8	2
9	95	TAKEO	1257.61	3	3:Southwest	2	2	70.8	2	22.5	2	31.5	2	7	2	2	1.3	2	13.3	2	3	2	32	2	11.5	2	2	1.8	2
9	95	TAKEO	1257.61	3	3:Southwest	2	3	285.5	2	4.5	2	12.3	2	17.5	2	2	15.5	2	153.5	2	4	2	2	2	10.3	2	2	-1.3	2
9	95	TAKEO	1257.61	3	3:Southwest	2	4	9987	1	13.5	2	18.5	2	17.8	2	2	7.5	2	26.3	2	3	2	4.5	2	79.5	2	2	6	2
9	95	TAKEO	1257.61	3	3:Southwest	2	1	91	2	12.8	2	71.3	2	31	2	2	27.5	2	17.3	2	16.8	2	62	2	33	2	2	5.5	2
9	95	TAKEO	1257.61	3	3:Southwest	2	4	217.3	2	5	2	7.5	2	45.5	2	2	13.3	2	48.5	2	3.3	2	1.8	2	8.5	2	2	4	2
9	95	TAKEO	1257.61	3	3:Southwest	2	5	70	2	14.8	2	71.8	2	191	1	2	51.3	2	15.8	2	11.8	2	35.5	2	37.3	2	2	1.5	2
9	95	TAKEO	1257.61	3	3:Southwest	2	1	29435	1	31.3	2	1099.8	1	29.3	2	2	16	2	31	2	21	2	14	2	48.8	2	2	10	2
9	95	TAKEO	1257.61	3	3:Southwest	2	1	140.5	2	3	2	17	2	13.8	2	2	141.3	2	41.8	2	271.3	1	4	2	42.5	2	2	8.3	2
9	95	TAKEO	1257.61	3	3:Southwest	2	1	33	2	11.5	2	17.5	2	8.5	2	2	3.3	2	30.8	2	12.5	2	63.5	2	43	2	2	6.3	2
9	96	TAKEO	1268.38	3	3:Southwest	2	3	125	2	11.5	2	19.3	2	9.5	2	2	7.5	2	48.3	2	4.8	2	11.3	2	4763.3	1	2	3	2
9	96	TAKEO	1268.38	3	3:Southwest	2	5	6937.5	1	20	2	133.5	2	65.3	2	2	24.5	2	112.3	2	77.5	1	1722	1	100.3	2	1	-0.3	2
9	96	TAKEO	1268.38	3	3:Southwest	2	3	113	2	67	2	97.5	2	25.8	2	2	26.5	2	27.3	2	6.5	2	8	2	25.3	2	2	1.3	2
9	96	TAKEO	1268.38	3	3:Southwest	2	4	111	2	12.5	2	97	2	30.3	2	2	19.3	2	155.8	2	5.5	2	6.3	2	32	2	2	2.8	2
9	96	TAKEO	1268.38	3	3:Southwest	2	3	8947.5	1	5	2	19	2	8	2	2	3	2	7.5	2	2.8	2	1.8	2	19	2	2	35.8	2
9	96	TAKEO	1268.38	3	3:Southwest	2	3	26581.8	1	24.8	2	38	2	15.5	2	2	32.5	2	86.8	2	9	2	8.3	2	38.3	2	2	0.3	2
9	96	TAKEO	1268.38	3	3:Southwest	2	2	18197	1	9.5	2	17.5	2	11.8	2	2	8.5	2	22	2	5.8	2	6.8	2	93.5	2	2	4.8	2
9	96	TAKEO	1268.38	3	3:Southwest	2	2	186.5	2	7.3	2	23.3	2	37.3	2	2	11	2	17.5	2	3	2	7.3	2	106.3	2	2	-1	2
9	96	TAKEO	1268.38	3	3:Southwest	2	4	331.5	2	24.5	2	55.5	2	17.5	2	2	23	2	24.8	2	18.5	2	8.8	2	48	2	2	3	2
9	96	TAKEO	1268.38	3	3:Southwest	2	4	29105.8	1	7	2	13.3	2	15	2	2	8	2	27.8	2	6	2	4.3	2	18.5	2	2	-0.8	2
9	96	TAKEO	1268.38	3	3:Southwest	2	4	164	2	12.5	2	153.3	2	37.8	2	2	132.5	2	14.8	2	11.5	2	251.8	2	15.8	2	2	1.8	2
9	96	TAKEO	1268.38	3	3:Southwest	2	1	1038.5	1	38.5	2	231.8	2	268.3	1	2	62.8	2	33.3	2	36.5	2	3.8	2	94	2	2	1.8	2
9	96	TAKEO	1268.38	3	3:Southwest	2	3	68.5	2	22.5	2	24.5	2	28.5	2	2	32.5	2	67.8	2	9.8	2	125.5	2	38.3	2	2	9.5	2
9	96	TAKEO	1268.38	3	3:Southwest	2	4	19775.8	1	30.8	2	359.8	1	20	2	2	23.3	2	78	2	245	1	4.3	2	66.8	2	2	4.5	2
9	96	TAKEO	1268.38	3	3:Southwest	2	4	30178	1	9.5	2	16	2	16	2	2	515	1	543.8	1	4.3	2	19.5	2	74.3	2	2	52.8	2
9	96	TAKEO	1268.38	3	3:Southwest	2	1	31286	1	16	2	12.3	2	20	2	2	19.5	2	32.8	2	102	1	6.5	2	75.8	2	2	12.8	2
9	96	TAKEO	1268.38	3	3:Southwest	2	1	29856.8	1	13.3	2	22	2	13.5	2	2	6.3	2	23.3	2	7	2	4.3	2	64.8	2	2	12.5	2
9	96	TAKEO	1268.38	3	3:Southwest	2	1	90.5	2	28.5	2	34.5	2	28	2	2	5.5	2	85.3	2	20	2	5.5	2	273.5	1	2	5.5	2
9	96	TAKEO	1268.38	3	3:Southwest	2	1	23709.8	1	24.8	2	86	2	10	2	2	26.3	2	31.5	2	47.3	2	3.8	2	151.5	1	2	10.8	2
9	96	TAKEO	1268.38	3	3:Southwest	2	5	25643.8	1	113.3	2	165	2	36	2	2	18.5	2	82.3	2	18	2	44.5	2	57	2	2	2.8	2
9	96	TAKEO	1268.38	3	3:Southwest	2	1	2414.5	1	5.5	2	11	2	19.8	2	2	6.3	2	20.3	2	4.8	2	5.3	2	210.5	1	2	1	2
9	97	TAKEO	1072.77	3	3:Southwest	2	2	30630	1	15.5	2	45	2	16.3	2	2	14	2	46.3	2	15.5	2	579.3	2	76.5	2	2	4.5	2
9	97	TAKEO	1072.77	3	3:Southwest	2	5	30828.5	1	17.5	2	15.8	2	17.5	2	2	11	2	72.8	2	14.5	2	10.8	2	185.5	1	2	2.3	2
9	97	TAKEO	1072.77	3	3:Southwest	2	2	1238.3	1	18	2	131	2	20.8	2	2	8	2	27.5	2	78.3	1	8.8	2	27.5	2	2	2.8	2
9	97	TAKEO	1072.77	3	3:Southwest	2	3	39	2	50.8	2	8.8	2	6.8	2	2	3.5	2	17.8	2	6	2	11.5	2	26.3	2	2	2.8	2
9	97	TAKEO	1072.77	3	3:Southwest	2	1	148	2	7	2	44.3	2	9.5	2	2	13.8	2	21.5	2	6.5	2	2449.3	1	145	1	1	1.3	2
9	97	TAKEO	1072.77	3	3:Southwest	2	4	191.8	2	21.8	2	48	2	35.3	2	2	13.5	2	45.8	2	8.5	2	32.8	2	53	2	2	1.3	2
9	97	TAKEO	1072.77	3	3:Southwest	2	3	29120.5	1	4.5	2	12.3	2	13	2	2	10.3	2	29.5	2	3	2	1.3	2	64	2	2	18.3	2
9	97	TAKEO	1072.77	3	3:Southwest	2	3	990.8	1	9.5	2	23.5	2	10	2	2	13.3	2	18.5	2	5.5	2	9	2	21.8	2	2	1	2
9	97	TAKEO	1072.77	3	3:Southwest	2	4	187.5	2	41	2	70	2	35.5	2	2	5.5	2	43	2	36.8	2	43	2	94.8	2	2	1.5	2
9	97	TAKEO	1072.77	3	3:Southwest	2	4	10100.3	1	6.5	2	37	2	18.5	2	2	4	2	25	2	4.8	2	7.3	2	27.8	2	2	10.8	2
9	97	TAKEO	1072.77	3	3:Southwest	2	5	444	2	11.8	2	35	2	25.5	2	2	75.3	2	46.5	2	10.5	2	2.3	2	19	2	2	4.8	2
9	97	TAKEO	1072.77	3	3:Southwest	2	5	24695	1	21.3	2	34.8	2	71.5	2	2	23	2	55.5	2	26	2	4.3	2	95	2	2	5.3	2
9	97	TAKEO	1072.77	3	3:Southwest	2	1	120	2	6	2	19.3	2	13.5	2	2	7	2	23.5	2	10	2	10	2	24.8	2	2	6.3	2
9	97	TAKEO	1072.77	3	3:Southwest	2	3	898.8	1	17.5	2	28.3	2	21.8	2	2	8	2	44	2	9.5	2	0.8	2	35.8	2	2	1.8	2
9	97	TAKEO	1072.77	3	3:Southwest	2	1	174.5	2	39	2	59.8	2	26.8	2	2	4.5	2	13	2	198.3	1	14.3	2	53.5	2	2	3.3	2
9	97	TAKEO	1072.77	3	3:Southwest	2	1	28950.3	1	6.5	2	20	2	37	2	2	95	2	42	2	6	2	1.5	2	26.3	2	2	-0.5	2
9	97	TAKEO	1072.77	3	3:Southwest	2	1	397.8	2	17.5	2	23.5	2	44.8	2	2	21.8	2	278.5	2	9	2	5	2	39	2	2	5	2
9	97	TAKEO	1072.77	3	3:Southwest	2	1	68	2	12.8	2	20.8	2	23.3	2	2	13.5	2	42.8	2	5.3	2	179.5	2	31	2	2	3.3	2
9	97	TAKEO	1072.77	3	3:Southwest	2	1	26944.8	1	48.3	2	180.3	2	522.3	1	2	33	2	32.5	2	15	2	1747.5	1	17.8	2	2	4.5	2
9	97	TAKEO	1072.77	3	3:Southwest	2	1	30229.8	1	22.3	2	41.5	2	42	2	2	17.5	2	51.8	2	61	2	26.8	2	26.5	2	2	47.8	2
9	98	TAKEO	1249.67	3	3:Southwest	2	3	216.3	2	6.5	2	25.3	2	7.8	2	2	5.8	2	8.8	2	4.8	2	4	2	16	2	2	3	2
9	98	TAKEO	1249.67	3	3:Southwest	2	3	165.3	2	6.8	2	19.5	2	13.3	2	2	10.5	2	55.8	2	11	2	14	2	26.5	2	2	50.5	2
9	98	TAKEO	1249.67	3	3:Southwest	2	4	30828.8	1	34.3	2	49.8	2	71.8	2	2	386.8	1	59.3	2	10.5	2	80.8	2	44.3	2	2	164.8	1
9	98	TAKEO	1249.67	3	3:Southwest	2	2	5624.8	1	17.8	2	74.8	2	27	2	2	44	2	24	2	18.8	2	7.3	2	24.3	2	2	6	2
9	98	TAKEO	1249.67	3	3:Southwest	2	5	26615.5	1	1313.8	1	1393.5	1	1577.8	1	1	16.5	2	71	2	9.5	2	20.3	2	73.8	2	2	18.5	2
9	98	TAKEO	1249.67	3	3:Southwest	2	4	617.5	2	129	2	128.3	2	35.5	2	2	11.5	2	47	2	14	2	10.8	2	49.5	2	2	5	2
9	98	TAKEO	1249.67	3	3:Southwest	2	3	14154.3	1	8.3	2	41	2	35.3	2	2	9	2	14.3	2	11.5	2	52.8	2	37.5	2	2	41.8	2
9	98	TAKEO	1249.67	3	3:Southwest	2	2	15149	1	18.8	2	34.5	2	35.8	2	2	12.8	2	68.8	2	31.8	2	13.5	2	15.3	2	2	13	2
9	98	TAKEO	1249.67	3	3:Southwest	2	2	28403.3	1	8.8	2	16.5	2	13.8	2	2	8.8	2	46.8	2	4.5	2	8	2	126.5	1	2	93	2
9	98	TAKEO	1249.67	3	3:Southwest	2	3	198.5	2	4	2	11	2	12.8	2	2	5	2	17.8	2	3.5	2	3	2	13.3	2	2	1.5	2
9	98	TAKEO	1249.67	3	3:Southwest	2	4	136.8	2	4.8	2	18.8	2	17.3	2	2	12.3	2	23.5	2	6.5	2	5.3	2	8	2	2	175	1
9	98	TAKEO	1249.67	3	3:Southwest	2	3	7815.8	1	19	2	55.5	2	34	2	2	11.8	2	30	2	9	2	7.5	2	26.3	2	2	13.5	2
9	98	TAKEO	1249.67	3	3:Southwest	2	5	1017.8	1	5.3	2	12.5	2	10.8	2	2	50.8	2	288.8	2	2.8	2	24.8	2	19.8	2	2	4.5	2
9	98	TAKEO	1249.67	3	3:Southwest	2	5	343	2	16.8	2	23.3	2	26.8	2	2	35.3	2	39	2	16	2	13.5	2	56.5	2	2	7.8	2
9	98	TAKEO	1249.67	3	3:Southwest	2	5	3259.8	1	16.3	2	24	2	20.8	2	2	27	2	55.3	2	6	2	9.5	2	18.8	2	2	4.3	2
9	98	TAKEO	1249.67	3	3:Southwest	2	4	8842	1	3.5	2	14	2	13.5	2	2	32	2	27	2	7.3	2	3	2	46.8	2	2	1.5	2
9	98	TAKEO	1249.67	3	3:Southwest	2	5	92	2	41.3	2	89.8	2	24.3	2	2	25.5	2	102.8	2	14.5	2	9.3	2	48.8	2	2	344.5	1
9	98	TAKEO	1249.67	3	3:Southwest	2	3	84	2	10	2	17.8	2	14.8	2	2	7	2	29.3	2	4	2	3.8	2	12.5	2	2	237.5	1
9	98	TAKEO	1249.67	3	3:Southwest	2	4	6644.3	1	271.3	2	467	1	248.3	1	1	12.5	2	24.8	2	37	2	16.8	2	27.8	2	2	31.8	2
9	98	TAKEO	1249.67	3	3:Southwest	2	3	28828.3	1	25.8	2	191	2	45.8	2	2	20	2	45	2	209	1	13.3	2	38.5	2	2	162.3	1
9	98	TAKEO	1249.67	3	3:Southwest	2	3	129	2	5.8	2	41	2	34.8	2	2	14	2	26.5	2	13.3	2	7	2	23.8	2	2	3.3	2
9	98	TAKEO	1249.67	3	3:Southwest	2	4	456.5	2	22.8	2	43.5	2	13.5	2	2	37.8	2	30	2	11.3	2	19	2	43.3	2	2	13	2
9	98	TAKEO	1249.67	3	3:Southwest	2	5	12628.3	1	22	2	40.5	2	34.5	2	2	30	2	33.8	2	7	2	7.3	2	77	2	2	3	2
9	98	TAKEO	1249.67	3	3:Southwest	2	1	143.3	2	14.3	2	205	2	20.5	2	2	10	2	72	2	18.3	2	6.8	2	20	2	2	4.8	2
8	06	KAMPONG CHAM	2328.55	2	2:Southeast	2	4	76	2	0.8	2	12.5	2	8.8	2	2	4.5	2	17.3	2	2.5	2	12.5	2	54.5	2	2	2.5	2
8	06	KAMPONG CHAM	2328.55	2	2:Southeast	2	5	57.8	2	10	2	22	2	20.5	2	2	6	2	34.3	2	11	2	6	2	31	2	2	2.5	2
8	06	KAMPONG CHAM	2328.55	2	2:Southeast	2	2	101.3	2	11.5	2	28.3	2	43.3	2	2	11.5	2	44	2	19.8	2	9.5	2	35.8	2	2	13.5	2
8	06	KAMPONG CHAM	2328.55	2	2:Southeast	2	4	51.8	2	10.8	2	20	2	19	2	2	5	2	61.5	2	5.3	2	8.3	2	39	2	2	2.3	2
8	06	KAMPONG CHAM	2328.55	2	2:Southeast	2	4	6101.5	1	10	2	21.5	2	20	2	2	33.5	2	9.3	2	92.8	1	4.3	2	17	2	2	2	2
8	06	KAMPONG CHAM	2328.55	2	2:Southeast	2	5	1933.5	1	2.3	2	11.3	2	10.8	2	2	10.3	2	145.3	2	10	2	9.5	2	17.5	2	2	80	2
8	06	KAMPONG CHAM	2328.55	2	2:Southeast	2	2	59.3	2	5569.3	1	6906	1	1298.5	1	1	3.3	2	35.5	2	3	2	66	2	29.3	2	2	4	2
8	06	KAMPONG CHAM	2328.55	2	2:Southeast	2	3	836.3	1	7.8	2	20.8	2	12.5	2	2	14.3	2	23.5	2	2.8	2	5.5	2	96	2	2	133.5	2
8	06	KAMPONG CHAM	2328.55	2	2:Southeast	2	3	32.5	2	11.3	2	20.5	2	13.5	2	2	6.5	2	26.5	2	1.5	2	7	2	10.8	2	2	3	2
8	06	KAMPONG CHAM	2328.55	2	2:Southeast	2	5	2775.8	1	6.8	2	34	2	12.5	2	2	11.8	2	24	2	6	2	7.5	2	78.8	2	2	5	2
8	06	KAMPONG CHAM	2328.55	2	2:Southeast	2	3	40.8	2	4.8	2	25.5	2	12.5	2	2	6.3	2	48.8	2	13.5	2	13.8	2	36.3	2	2	8	2
8	06	KAMPONG CHAM	2328.55	2	2:Southeast	2	1	73.8	2	-0.3	2	19.3	2	11.5	2	2	12.3	2	55.8	2	1.5	2	448.5	2	9.3	2	2	116.3	2
8	06	KAMPONG CHAM	2328.55	2	2:Southeast	2	5	69.8	2	5.5	2	23	2	13.3	2	2	-0.8	2	14	2	0.5	2	166.5	2	58	2	2	1	2
8	06	KAMPONG CHAM	2328.55	2	2:Southeast	2	2	27195.5	1	6.3	2	11.5	2	4.8	2	2	8.8	2	11	2	40	2	107	2	101.8	2	2	2.5	2
8	06	KAMPONG CHAM	2328.55	2	2:Southeast	2	5	511.5	2	11.3	2	23.8	2	8.3	2	2	6.5	2	891.3	1	4.5	2	10.8	2	63.8	2	2	8.5	2
8	06	KAMPONG CHAM	2328.55	2	2:Southeast	2	3	71.8	2	23.5	2	45.5	2	19.5	2	2	15.8	2	90.3	2	2.5	2	9	2	27.3	2	2	2.5	2
8	06	KAMPONG CHAM	2328.55	2	2:Southeast	2	5	326.5	2	10	2	20	2	17	2	2	10	2	33	2	5.8	2	31.3	2	55	2	2	16.3	2
8	06	KAMPONG CHAM	2328.55	2	2:Southeast	2	1	41.5	2	6.3	2	10.3	2	17	2	2	12.3	2	7.3	2	6.8	2	9.5	2	31.3	2	2	0.8	2
8	06	KAMPONG CHAM	2328.55	2	2:Southeast	2	4	1364.5	1	9.3	2	29.3	2	17.8	2	2	4.5	2	199	2	3	2	5.8	2	10.5	2	2	3.8	2
8	06	KAMPONG CHAM	2328.55	2	2:Southeast	2	1	292.5	2	0.8	2	20.3	2	9.5	2	2	3.3	2	48	2	3	2	22	2	64.5	2	2	2.5	2
8	06	KAMPONG CHAM	2328.55	2	2:Southeast	2	1	73.3	2	16.5	2	24.3	2	11.3	2	2	8	2	29	2	6.8	2	17.3	2	21.3	2	2	6.5	2
8	06	KAMPONG CHAM	2328.55	2	2:Southeast	2	2	2157.8	1	5.3	2	11.3	2	5.5	2	2	2.8	2	35.5	2	11	2	5.5	2	54.3	2	2	2.3	2
8	07	KAMPONG CHAM	1511.67	2	2:Southeast	2	3	68.8	2	21.3	2	20.5	2	27.3	2	2	24.8	2	70.3	2	25.3	2	16.8	2	34.8	2	2	20.3	2
8	07	KAMPONG CHAM	1511.67	2	2:Southeast	2	2	24.3	2	3.8	2	62.5	2	10	2	2	3.8	2	23	2	4	2	13.8	2	283	1	2	3.8	2
8	07	KAMPONG CHAM	1511.67	2	2:Southeast	2	2	56.8	2	26	2	34.5	2	15	2	2	6	2	26.5	2	3.5	2	11.5	2	29.8	2	2	7	2
8	07	KAMPONG CHAM	1511.67	2	2:Southeast	2	4	28377.5	1	5.3	2	10	2	7	2	2	7.3	2	11.8	2	2.5	2	18.8	2	24.3	2	2	3	2
8	07	KAMPONG CHAM	1511.67	2	2:Southeast	2	3	25855	1	8.8	2	14.5	2	10	2	2	20.3	2	27.5	2	215.8	1	9.5	2	38	2	2	2.8	2
8	07	KAMPONG CHAM	1511.67	2	2:Southeast	2	2	31	2	4.3	2	7.5	2	18.3	2	2	2.5	2	12.3	2	4	2	23.8	2	19.3	2	2	6.5	2
8	07	KAMPONG CHAM	1511.67	2	2:Southeast	2	2	24	2	4.5	2	6	2	9	2	2	5.5	2	38.3	2	3.3	2	10.8	2	25.8	2	2	3	2
8	07	KAMPONG CHAM	1511.67	2	2:Southeast	2	1	23089.5	1	3.8	2	13	2	3	2	2	2.8	2	13.8	2	3.3	2	24.8	2	558	1	2	8.5	2
8	07	KAMPONG CHAM	1511.67	2	2:Southeast	2	3	30.5	2	7	2	20.5	2	16.3	2	2	13	2	17.3	2	4.5	2	12.3	2	48	2	2	3.5	2
8	07	KAMPONG CHAM	1511.67	2	2:Southeast	2	4	23195.8	1	124.3	2	146.5	2	21.5	2	2	10.3	2	40	2	14	2	18.3	2	75.8	2	2	6.5	2
8	07	KAMPONG CHAM	1511.67	2	2:Southeast	2	3	68	2	24	2	34.5	2	18.5	2	2	8.8	2	24.5	2	7	2	9.3	2	55.8	2	2	34.5	2
8	07	KAMPONG CHAM	1511.67	2	2:Southeast	2	4	49.8	2	5.8	2	16.5	2	10.5	2	2	23.3	2	67.3	2	18.3	2	36	2	46	2	2	18	2
8	07	KAMPONG CHAM	1511.67	2	2:Southeast	2	5	12021.8	1	11.3	2	28.5	2	11.5	2	2	20.8	2	50.8	2	9.5	2	44.8	2	32.8	2	2	21	2
8	07	KAMPONG CHAM	1511.67	2	2:Southeast	2	1	152	2	13.5	2	32	2	10	2	2	15.8	2	22.8	2	5.5	2	27.8	2	37.3	2	2	99.5	2
8	07	KAMPONG CHAM	1511.67	2	2:Southeast	2	4	23.5	2	3.3	2	14.5	2	9.3	2	2	3.8	2	46.8	2	0.8	2	7.5	2	24	2	2	5	2
8	07	KAMPONG CHAM	1511.67	2	2:Southeast	2	2	47.5	2	13.8	2	24.5	2	56.5	2	2	10.5	2	12.5	2	1.5	2	15.8	2	18.8	2	2	1.5	2
8	07	KAMPONG CHAM	1511.67	2	2:Southeast	2	1	10172	1	9	2	25.8	2	14	2	2	4.3	2	11.5	2	4.3	2	11.3	2	31.5	2	2	17.5	2
8	07	KAMPONG CHAM	1511.67	2	2:Southeast	2	1	4574.5	1	29.5	2	36.5	2	21.8	2	2	12	2	250.5	2	6	2	15.8	2	45.8	2	2	76.3	2
8	07	KAMPONG CHAM	1511.67	2	2:Southeast	2	5	20414.5	1	21.3	2	19	2	15.8	2	2	81.5	2	84.3	2	260	1	15.5	2	133.3	1	1	11.3	2
2	08	KAMPONG CHAM	2215.85	2	2:Southeast	1	2	30.3	2	10.3	2	29.8	2	10.8	2	2	18.5	2	49.8	2	3.5	2	10.3	2	19.8	2	2	3.8	2
2	08	KAMPONG CHAM	2215.85	2	2:Southeast	1	2	149.8	2	16.3	2	108.8	2	12	2	2	3.3	2	19	2	24.8	2	20.5	2	8.8	2	2	3	2
2	08	KAMPONG CHAM	2215.85	2	2:Southeast	1	3	44.8	2	5.8	2	7.3	2	7.8	2	2	8.8	2	54	2	4.5	2	10.8	2	6.3	2	2	1.5	2
2	08	KAMPONG CHAM	2215.85	2	2:Southeast	1	2	19	2	3.5	2	12	2	14	2	2	4.5	2	7.5	2	2	2	3.5	2	10.3	2	2	13	2
2	08	KAMPONG CHAM	2215.85	2	2:Southeast	1	5	85.3	2	22.8	2	34.5	2	23	2	2	12	2	20	2	7.5	2	14	2	109.5	2	2	1.5	2
2	08	KAMPONG CHAM	2215.85	2	2:Southeast	1	5	306	2	4	2	29	2	6.5	2	2	2	2	15	2	0.5	2	9.3	2	4.8	2	2	42.5	2
2	08	KAMPONG CHAM	2215.85	2	2:Southeast	1	3	58.8	2	4.8	2	18.8	2	18.3	2	2	26.5	2	9.5	2	6.8	2	20.8	2	39.5	2	2	7	2
2	08	KAMPONG CHAM	2215.85	2	2:Southeast	1	3	92.8	2	10.8	2	26.5	2	14	2	2	5.3	2	17.3	2	4.8	2	11.8	2	10.5	2	2	4.8	2
2	08	KAMPONG CHAM	2215.85	2	2:Southeast	1	5	75	2	6.3	2	18	2	10	2	2	2709.8	1	24.3	2	0.8	2	23.8	2	29.3	2	2	6.5	2
2	08	KAMPONG CHAM	2215.85	2	2:Southeast	1	2	39	2	14	2	34.3	2	13.5	2	2	6.5	2	27.8	2	8	2	11.3	2	10	2	2	5	2
2	08	KAMPONG CHAM	2215.85	2	2:Southeast	1	1	68	2	25.5	2	199.5	2	29.8	2	2	10.8	2	21.3	2	29.8	2	13.3	2	42.3	2	2	4.5	2
2	08	KAMPONG CHAM	2215.85	2	2:Southeast	1	2	141.8	2	8.3	2	40.5	2	20.5	2	2	28.5	2	177	2	29.8	2	125.3	2	26	2	2	9.3	2
2	08	KAMPONG CHAM	2215.85	2	2:Southeast	1	1	114.5	2	11.5	2	97	2	13.8	2	2	3.3	2	36	2	3.5	2	8	2	20.8	2	2	728.8	1
2	08	KAMPONG CHAM	2215.85	2	2:Southeast	1	1	14.5	2	3.5	2	13.3	2	20.3	2	2	34.5	2	29.8	2	3.5	2	6	2	153	1	2	6.5	2
2	08	KAMPONG CHAM	2215.85	2	2:Southeast	1	1	46.5	2	10.8	2	21.5	2	10.5	2	2	11.5	2	22.3	2	4	2	15.8	2	41.5	2	2	13.5	2
2	08	KAMPONG CHAM	2215.85	2	2:Southeast	1	1	50.5	2	4.5	2	19.5	2	7.3	2	2	5.3	2	37.3	2	1	2	13.5	2	6.3	2	2	41.5	2
2	08	KAMPONG CHAM	2215.85	2	2:Southeast	1	5	57.5	2	18.3	2	17.8	2	13.3	2	2	4.3	2	7.8	2	3	2	12.5	2	42.3	2	2	2	2
8	09	KAMPONG CHAM	1672.72	2	2:Southeast	2	2	28899	1	22	2	166.8	2	11	2	2	13.5	2	199.8	2	8	2	55	2	672.5	1	2	3	2
8	09	KAMPONG CHAM	1672.72	2	2:Southeast	2	4	352	2	20	2	41	2	22	2	2	11	2	253	2	10	2	23	2	75	2	2	13	2
8	09	KAMPONG CHAM	1672.72	2	2:Southeast	2	2	1449	1	25	2	121	2	54	2	2	14	2	53	2	44	2	14	2	44	2	2	11	2
8	09	KAMPONG CHAM	1672.72	2	2:Southeast	2	4	183	2	22	2	175	2	35	2	2	289	1	92	2	12	2	14	2	59	2	2	7	2
8	09	KAMPONG CHAM	1672.72	2	2:Southeast	2	1	2033	1	58	2	142	2	63	2	2	10	2	41	2	7	2	22	2	110	2	2	118	2
8	09	KAMPONG CHAM	1672.72	2	2:Southeast	2	4	188	2	21946	1	22739	1	6049	1	1	20	2	46	2	12	2	83	2	58	2	2	6	2
8	09	KAMPONG CHAM	1672.72	2	2:Southeast	2	2	345	2	15	2	92	2	32	2	2	19	2	96	2	8	2	26	2	47	2	2	74	2
8	09	KAMPONG CHAM	1672.72	2	2:Southeast	2	5	1621	1	23	2	56	2	32	2	2	11	2	191	2	6	2	30	2	18	2	2	77	2
8	09	KAMPONG CHAM	1672.72	2	2:Southeast	2	3	107	2	19	2	58	2	18	2	2	8	2	26	2	11	2	10	2	63	2	2	11	2
8	09	KAMPONG CHAM	1672.72	2	2:Southeast	2	3	124	2	4.3	2	43	2	8	2	2	7	2	46.5	2	1.5	2	24.3	2	23.3	2	2	3.3	2
8	09	KAMPONG CHAM	1672.72	2	2:Southeast	2	2	468	2	46	2	110	2	63	2	2	19	2	83	2	15	2	22	2	148	1	2	16	2
8	09	KAMPONG CHAM	1672.72	2	2:Southeast	2	4	149	2	45	2	85	2	21	2	2	28	2	56	2	3	2	9	2	35	2	2	6	2
8	09	KAMPONG CHAM	1672.72	2	2:Southeast	2	1	1845	1	8	2	140	2	22	2	2	11	2	42	2	9	2	13	2	48	2	2	13	2
8	09	KAMPONG CHAM	1672.72	2	2:Southeast	2	1	3663	1	19	2	39	2	19	2	2	17	2	120	2	7	2	67	2	129	1	2	6	2
8	09	KAMPONG CHAM	1672.72	2	2:Southeast	2	4	29050.5	1	6.3	2	11.8	2	15.3	2	2	15.3	2	34.3	2	4	2	1110	1	47	2	2	2.3	2
8	09	KAMPONG CHAM	1672.72	2	2:Southeast	2	4	4951	1	9	2	49	2	26	2	2	24	2	19	2	54	2	16	2	38	2	2	13	2
8	09	KAMPONG CHAM	1672.72	2	2:Southeast	2	1	28745	1	25	2	96	2	87	2	2	10	2	33	2	7	2	269	2	118	1	2	5	2
8	09	KAMPONG CHAM	1672.72	2	2:Southeast	2	1	45	2	15	2	1476	1	30	2	2	24	2	122	2	8	2	15	2	29	2	2	87	2
8	10	KAMPONG CHAM	2492.09	2	2:Southeast	2	3	4021	1	12	2	26	2	19	2	2	5	2	39	2	7	2	23	2	113	2	2	8	2
8	10	KAMPONG CHAM	2492.09	2	2:Southeast	2	1	47	2	17	2	80	2	51	2	2	17	2	28	2	8	2	56	2	21	2	2	9	2
8	10	KAMPONG CHAM	2492.09	2	2:Southeast	2	5	28366	1	6	2	13	2	21	2	2	10	2	460	2	15	2	17	2	28	2	2	5	2
8	10	KAMPONG CHAM	2492.09	2	2:Southeast	2	3	1363	1	95	2	1655	1	248	1	1	91	2	119	2	1993	1	65	2	152	1	1	17	2
8	10	KAMPONG CHAM	2492.09	2	2:Southeast	2	2	29243	1	15	2	38	2	32	2	2	6	2	84	2	9	2	37	2	50	2	2	6	2
8	10	KAMPONG CHAM	2492.09	2	2:Southeast	2	4	414	2	15	2	218	2	25	2	2	13	2	86	2	20	2	9	2	66	2	2	5	2
8	10	KAMPONG CHAM	2492.09	2	2:Southeast	2	1	258	2	7	2	82	2	15	2	2	26	2	24	2	6	2	6	2	50	2	2	3	2
8	10	KAMPONG CHAM	2492.09	2	2:Southeast	2	2	24661	1	15	2	325	1	28	2	2	9	2	22	2	6	2	6	2	119	1	2	6	2
8	10	KAMPONG CHAM	2492.09	2	2:Southeast	2	3	29317	1	21	2	101	2	44	2	2	11	2	29	2	7	2	13	2	103	2	2	10	2
8	10	KAMPONG CHAM	2492.09	2	2:Southeast	2	2	27834	1	16	2	39	2	26	2	2	7	2	83	2	4	2	21	2	53	2	2	8	2
8	10	KAMPONG CHAM	2492.09	2	2:Southeast	2	5	89	2	268	2	273	2	43	2	2	21	2	149	2	9	2	6	2	29	2	2	17	2
8	10	KAMPONG CHAM	2492.09	2	2:Southeast	2	4	582	2	20	2	56	2	33	2	2	19	2	194	2	8	2	11	2	145	1	2	12	2
8	10	KAMPONG CHAM	2492.09	2	2:Southeast	2	3	29259	1	141	2	218	2	50	2	2	27	2	109	2	22	2	29	2	58	2	2	16	2
8	10	KAMPONG CHAM	2492.09	2	2:Southeast	2	5	26436	1	9	2	29	2	29	2	2	5	2	114	2	1	2	11	2	48	2	2	6	2
8	10	KAMPONG CHAM	2492.09	2	2:Southeast	2	5	6992	1	130	2	1956	1	169	1	1	32	2	77	2	2142	1	50	2	74	2	2	119	2
8	10	KAMPONG CHAM	2492.09	2	2:Southeast	2	3	27860	1	28	2	82	2	131	2	2	11	2	47	2	10	2	14	2	105	2	2	47	2
8	10	KAMPONG CHAM	2492.09	2	2:Southeast	2	3	611	2	32	2	65	2	15	2	2	11	2	47	2	7	2	10	2	10	2	2	4	2
8	10	KAMPONG CHAM	2492.09	2	2:Southeast	2	3	1789	1	12	2	89	2	64	2	2	10	2	125	2	6	2	645	2	62	2	2	7	2
8	10	KAMPONG CHAM	2492.09	2	2:Southeast	2	4	24286	1	12	2	57	2	21	2	2	43	2	48	2	8	2	1048	1	74	2	2	13	2
8	11	KAMPONG CHAM	1059.82	2	2:Southeast	2	3	380	2	13	2	35	2	21	2	2	35	2	28	2	19	2	23	2	46	2	2	6	2
8	11	KAMPONG CHAM	1059.82	2	2:Southeast	2	4	28645	1	27	2	134	2	33	2	2	16	2	146	2	45	2	17	2	37	2	2	6	2
8	11	KAMPONG CHAM	1059.82	2	2:Southeast	2	3	260	2	9	2	23	2	14	2	2	6	2	44	2	4	2	5	2	40	2	2	70	2
8	11	KAMPONG CHAM	1059.82	2	2:Southeast	2	3	2265	1	22	2	173	2	42	2	2	19	2	529	1	19	2	15	2	127	1	2	53	2
8	11	KAMPONG CHAM	1059.82	2	2:Southeast	2	4	304	2	66	2	102	2	32	2	2	31	2	221	2	9	2	336	2	47	2	2	11	2
8	11	KAMPONG CHAM	1059.82	2	2:Southeast	2	3	49	2	299	2	369	1	34	2	2	6	2	104	2	2	2	56	2	64	2	2	3	2
8	11	KAMPONG CHAM	1059.82	2	2:Southeast	2	2	222	2	18	2	64	2	12	2	2	8	2	20	2	3	2	21	2	33	2	2	13	2
8	11	KAMPONG CHAM	1059.82	2	2:Southeast	2	2	1946	1	203	2	371	1	75	2	2	39	2	203	2	15	2	12	2	107	2	2	20	2
8	11	KAMPONG CHAM	1059.82	2	2:Southeast	2	2	91	2	26	2	40	2	17	2	2	15	2	76	2	5	2	7	2	72	2	2	5	2
8	11	KAMPONG CHAM	1059.82	2	2:Southeast	2	1	174	2	55	2	96	2	35	2	2	27	2	74	2	16	2	14	2	117	1	2	6	2
8	11	KAMPONG CHAM	1059.82	2	2:Southeast	2	4	781	2	20	2	30	2	24	2	2	19	2	82	2	25	2	75	2	142	1	2	111	2
8	11	KAMPONG CHAM	1059.82	2	2:Southeast	2	4	27067	1	29	2	44	2	26	2	2	26	2	52	2	88	1	17	2	66	2	2	10	2
8	11	KAMPONG CHAM	1059.82	2	2:Southeast	2	3	29374	1	25	2	194	2	600	1	2	44	2	107	2	17	2	91	2	238	1	2	21	2
8	11	KAMPONG CHAM	1059.82	2	2:Southeast	2	3	127	2	18	2	2156	1	22	2	2	29	2	654	1	7	2	20	2	44	2	2	12	2
8	11	KAMPONG CHAM	1059.82	2	2:Southeast	2	5	647	2	15	2	203	2	25	2	2	6	2	139	2	3	2	9	2	32	2	2	7	2
8	11	KAMPONG CHAM	1059.82	2	2:Southeast	2	5	2608	1	30	2	69	2	28	2	2	61	2	29	2	13	2	11	2	238	1	2	7	2
8	11	KAMPONG CHAM	1059.82	2	2:Southeast	2	1	91	2	38	2	233	2	54	2	2	26	2	38	2	13	2	17	2	35	2	2	30	2
8	11	KAMPONG CHAM	1059.82	2	2:Southeast	2	1	4441	1	12	2	34	2	10	2	2	14	2	53	2	13	2	15	2	50	2	2	5	2
8	11	KAMPONG CHAM	1059.82	2	2:Southeast	2	1	460	2	142	2	241	2	157	1	2	79	2	202	2	36	2	48	2	119	1	2	39	2
8	11	KAMPONG CHAM	1059.82	2	2:Southeast	2	3	26969	1	24	2	25	2	13	2	2	18	2	70	2	8	2	30	2	79	2	2	9	2
8	11	KAMPONG CHAM	1059.82	2	2:Southeast	2	5	8979	1	24	2	109	2	35	2	2	15	2	58	2	218	1	9	2	98	2	2	8	2
8	11	KAMPONG CHAM	1059.82	2	2:Southeast	2	3	563	2	39	2	100	2	26	2	2	47	2	110	2	24	2	112	2	5418	1	2	19	2
8	12	KAMPONG CHAM	2702.02	2	2:Southeast	2	4	209	2	26	2	142	2	31	2	2	10	2	15	2	12	2	23	2	60	2	2	9	2
8	12	KAMPONG CHAM	2702.02	2	2:Southeast	2	5	369	2	26	2	46	2	20	2	2	20	2	38	2	6	2	37	2	28	2	2	11	2
8	12	KAMPONG CHAM	2702.02	2	2:Southeast	2	3	199	2	24	2	20	2	13	2	2	25	2	79	2	12	2	15	2	96	2	2	18	2
8	12	KAMPONG CHAM	2702.02	2	2:Southeast	2	3	16020	1	20	2	451	1	19	2	2	7	2	43	2	9	2	4	2	20	2	2	5	2
8	12	KAMPONG CHAM	2702.02	2	2:Southeast	2	2	169	2	48	2	71	2	26	2	2	23	2	126	2	18	2	42	2	153	1	2	30	2
8	12	KAMPONG CHAM	2702.02	2	2:Southeast	2	3	183	2	12	2	55	2	45	2	2	16	2	29	2	10	2	14	2	36	2	2	5	2
8	12	KAMPONG CHAM	2702.02	2	2:Southeast	2	5	1384	1	36	2	75	2	100	2	2	74	2	46	2	28	2	16	2	61	2	2	6	2
8	12	KAMPONG CHAM	2702.02	2	2:Southeast	2	5	602	2	17	2	259	2	17	2	2	13	2	189	2	10	2	9	2	59	2	2	15	2
8	12	KAMPONG CHAM	2702.02	2	2:Southeast	2	4	156	2	12	2	36	2	26	2	2	14	2	20	2	8	2	7	2	40	2	2	6	2
8	12	KAMPONG CHAM	2702.02	2	2:Southeast	2	3	26150	1	22	2	60	2	24	2	2	44	2	88	2	27	2	74	2	122	1	2	13	2
8	12	KAMPONG CHAM	2702.02	2	2:Southeast	2	2	350	2	11	2	36	2	22	2	2	7	2	37	2	11	2	11	2	23	2	2	3	2
8	12	KAMPONG CHAM	2702.02	2	2:Southeast	2	3	8792	1	52	2	906	1	48	2	2	6	2	75	2	1130	1	24	2	18	2	2	1	2
8	12	KAMPONG CHAM	2702.02	2	2:Southeast	2	5	568	2	11	2	32	2	29	2	2	94	2	31	2	5	2	8	2	12	2	2	4	2
8	12	KAMPONG CHAM	2702.02	2	2:Southeast	2	4	1220	1	43	2	78	2	17	2	2	66	2	62	2	25	2	14	2	123	1	2	454	1
8	12	KAMPONG CHAM	2702.02	2	2:Southeast	2	2	842	1	52	2	125	2	33	2	2	25	2	445	2	13	2	14	2	78	2	2	7	2
8	12	KAMPONG CHAM	2702.02	2	2:Southeast	2	4	413	2	27	2	51	2	27	2	2	11	2	25	2	11	2	11	2	133	1	2	4	2
8	12	KAMPONG CHAM	2702.02	2	2:Southeast	2	3	13444	1	30	2	72	2	55	2	2	105	2	94	2	123	1	114	2	303	1	1	18	2
8	12	KAMPONG CHAM	2702.02	2	2:Southeast	2	4	285	2	17	2	111	2	44	2	2	11	2	59	2	27	2	28	2	381	1	2	7	2
8	12	KAMPONG CHAM	2702.02	2	2:Southeast	2	1	313	2	7	2	36	2	22	2	2	13	2	46	2	11	2	84	2	290	1	2	12	2
8	12	KAMPONG CHAM	2702.02	2	2:Southeast	2	1	83	2	11	2	37	2	64	2	2	10	2	80	2	4	2	19	2	21	2	2	6	2
8	68	PREY VENG	1930.77	2	2:Southeast	2	3	197	2	29	2	96	2	23	2	2	11	2	40	2	5	2	7	2	56	2	2	9	2
8	68	PREY VENG	1930.77	2	2:Southeast	2	3	249	2	27	2	38	2	31	2	2	15	2	36	2	9	2	25	2	204	1	2	25	2
8	68	PREY VENG	1930.77	2	2:Southeast	2	5	99	2	18	2	38	2	28	2	2	9	2	75	2	8	2	333	2	35	2	2	4065	1
8	68	PREY VENG	1930.77	2	2:Southeast	2	2	27794	1	20	2	66	2	18	2	2	20	2	207	2	59	2	296	2	663	1	2	7	2
8	68	PREY VENG	1930.77	2	2:Southeast	2	4	2365	1	124	2	1129	1	127	2	2	9	2	46	2	1997	1	84	2	20	2	2	8	2
8	68	PREY VENG	1930.77	2	2:Southeast	2	3	204	2	6	2	12	2	14	2	2	12	2	15	2	6	2	7	2	68	2	2	3	2
8	68	PREY VENG	1930.77	2	2:Southeast	2	2	132.5	2	14	2	64	2	23.5	2	2	245.5	1	27	2	6.3	2	12.3	2	36.8	2	2	527	1
8	68	PREY VENG	1930.77	2	2:Southeast	2	3	92.8	2	11	2	24	2	10.5	2	2	7.3	2	44.5	2	8.5	2	17.8	2	212.5	1	2	35.3	2
8	68	PREY VENG	1930.77	2	2:Southeast	2	3	1753	1	37.3	2	130.8	2	36	2	2	15.5	2	87.3	2	24.5	2	206.5	2	142.8	1	2	10.8	2
8	68	PREY VENG	1930.77	2	2:Southeast	2	3	42.5	2	5	2	33.3	2	31.8	2	2	8	2	17.3	2	2	2	-0.3	2	18.3	2	2	1.5	2
8	68	PREY VENG	1930.77	2	2:Southeast	2	4	28117.5	1	16	2	45	2	18.5	2	2	12.8	2	39	2	15.3	2	22.8	2	143.3	1	2	6.5	2
8	68	PREY VENG	1930.77	2	2:Southeast	2	4	25939.8	1	32.8	2	65.8	2	20	2	2	5	2	33.5	2	9.5	2	35.8	2	59.8	2	2	2	2
8	68	PREY VENG	1930.77	2	2:Southeast	2	4	62.3	2	5.3	2	10	2	10.3	2	2	7.5	2	21.3	2	2	2	8	2	49.3	2	2	5.5	2
8	68	PREY VENG	1930.77	2	2:Southeast	2	3	332.3	2	15.5	2	40.5	2	55.5	2	2	9.8	2	59.5	2	12.8	2	8.8	2	63.8	2	2	6.3	2
8	68	PREY VENG	1930.77	2	2:Southeast	2	4	77.5	2	5	2	14.5	2	9	2	2	1	2	5.5	2	8.5	2	11.3	2	12.5	2	2	1	2
8	68	PREY VENG	1930.77	2	2:Southeast	2	3	90.8	2	6	2	82.3	2	16	2	2	11	2	10.3	2	7.5	2	102	2	67.8	2	2	7	2
8	68	PREY VENG	1930.77	2	2:Southeast	2	4	1278	1	36	2	57	2	14	2	2	9	2	34	2	14	2	15	2	57	2	2	27	2
8	68	PREY VENG	1930.77	2	2:Southeast	2	4	22649	1	43	2	100	2	42	2	2	9	2	104	2	21	2	19	2	91	2	2	8	2
8	68	PREY VENG	1930.77	2	2:Southeast	2	2	178	2	16	2	38	2	18	2	2	23	2	24	2	4	2	8	2	18	2	2	4	2
8	68	PREY VENG	1930.77	2	2:Southeast	2	5	28640.5	1	27.8	2	33	2	20.8	2	2	6.8	2	55.3	2	8.8	2	25.8	2	133.3	1	2	175	1
8	68	PREY VENG	1930.77	2	2:Southeast	2	4	337.3	2	1164.8	1	1531.3	1	78.8	2	1	43	2	49	2	60.3	2	50.8	2	53.3	2	2	8.3	2
8	68	PREY VENG	1930.77	2	2:Southeast	2	3	737	2	4.5	2	23.8	2	10	2	2	13.5	2	49.3	2	5.5	2	41.8	2	80.8	2	2	26.3	2
8	68	PREY VENG	1930.77	2	2:Southeast	2	1	395	2	6	2	231.5	2	20	2	2	9.5	2	41.5	2	16	2	9.8	2	96.3	2	2	4.5	2
8	69	PREY VENG	1247.49	2	2:Southeast	2	5	23939.3	1	13	2	22.8	2	22.5	2	2	22	2	6.8	2	1.5	2	53	2	20	2	2	3	2
8	69	PREY VENG	1247.49	2	2:Southeast	2	3	28307.8	1	4.3	2	8.3	2	7	2	2	5.5	2	25.3	2	4.3	2	88.5	2	27.8	2	2	7.8	2
8	69	PREY VENG	1247.49	2	2:Southeast	2	3	26988	1	4.5	2	21.8	2	22.5	2	2	13	2	27.8	2	16	2	10	2	76.8	2	2	0	2
8	69	PREY VENG	1247.49	2	2:Southeast	2	3	28693	1	13	2	26.3	2	13.5	2	2	13.3	2	70	2	15	2	15.8	2	38.3	2	2	8.3	2
8	69	PREY VENG	1247.49	2	2:Southeast	2	5	2784.5	1	14.3	2	49.8	2	18	2	2	10.3	2	41.3	2	6.3	2	36	2	30.5	2	2	4.8	2
8	69	PREY VENG	1247.49	2	2:Southeast	2	2	27383.8	1	22.5	2	41.8	2	11.5	2	2	6.5	2	102	2	17	2	19.5	2	371	1	2	42	2
8	69	PREY VENG	1247.49	2	2:Southeast	2	2	24319.5	1	148.3	2	243.8	2	37.3	2	2	19	2	98.3	2	32	2	44.3	2	101.5	2	2	1.3	2
8	69	PREY VENG	1247.49	2	2:Southeast	2	2	82.3	2	10	2	172	2	14.5	2	2	6.5	2	31	2	5.5	2	454.3	2	43	2	2	15.5	2
8	69	PREY VENG	1247.49	2	2:Southeast	2	5	22898.3	1	23.3	2	46.5	2	24.5	2	2	147.5	2	55.5	2	7	2	1701.5	1	30.8	2	2	1.8	2
8	69	PREY VENG	1247.49	2	2:Southeast	2	3	26883.8	1	15.8	2	27	2	15.5	2	2	28	2	66	2	13.5	2	20.8	2	55.8	2	2	5.8	2
8	69	PREY VENG	1247.49	2	2:Southeast	2	2	579.5	2	8	2	96	2	32.5	2	2	9.5	2	112.5	2	5	2	8.8	2	55.8	2	2	1690.5	1
8	69	PREY VENG	1247.49	2	2:Southeast	2	4	26799	1	25.3	2	60.8	2	20.3	2	2	2.8	2	103.5	2	29.5	2	17.3	2	45.5	2	2	18	2
8	69	PREY VENG	1247.49	2	2:Southeast	2	4	27171	1	6	2	16.8	2	19	2	2	17	2	22.5	2	6.3	2	35.8	2	58.3	2	2	4	2
8	69	PREY VENG	1247.49	2	2:Southeast	2	4	336.3	2	8	2	111	2	13.8	2	2	7.5	2	364.5	2	10.8	2	25	2	28	2	2	116.8	2
8	69	PREY VENG	1247.49	2	2:Southeast	2	3	470.5	2	14.8	2	86.8	2	19.5	2	2	9	2	32	2	5.3	2	8	2	134.3	1	2	4.3	2
8	69	PREY VENG	1247.49	2	2:Southeast	2	5	3704.5	1	24	2	57	2	22.5	2	2	8	2	98	2	11	2	15.5	2	320.5	1	2	142.5	2
8	69	PREY VENG	1247.49	2	2:Southeast	2	5	2744.5	1	10.5	2	45.5	2	24	2	2	8	2	27	2	5.8	2	12.8	2	56.3	2	2	3.5	2
8	69	PREY VENG	1247.49	2	2:Southeast	2	4	279.3	2	23	2	30.8	2	21	2	2	2.5	2	143	2	6.5	2	166	2	278.3	1	2	87.5	2
8	69	PREY VENG	1247.49	2	2:Southeast	2	2	26833.5	1	11.5	2	40.3	2	16.5	2	2	304.3	1	27.5	2	6.5	2	10.3	2	34.8	2	2	210.8	1
8	69	PREY VENG	1247.49	2	2:Southeast	2	4	26017.8	1	56.5	2	74.3	2	18	2	2	9	2	26	2	7.8	2	122.8	2	39.3	2	2	11.5	2
8	69	PREY VENG	1247.49	2	2:Southeast	2	3	25500.3	1	17	2	35.8	2	15	2	2	12.3	2	24	2	10.5	2	8.3	2	44.8	2	2	5	2
8	69	PREY VENG	1247.49	2	2:Southeast	2	1	27277.8	1	19.5	2	30.3	2	13.5	2	2	6.5	2	99.5	2	7.5	2	12.3	2	145.5	1	2	5.3	2
8	69	PREY VENG	1247.49	2	2:Southeast	2	1	221	2	7.3	2	36.3	2	11	2	2	8.5	2	235.5	2	6.8	2	646.3	2	23.8	2	2	0.5	2
8	69	PREY VENG	1247.49	2	2:Southeast	2	4	26684.3	1	4.3	2	18.3	2	7.3	2	2	4	2	19	2	19	2	11	2	40.8	2	2	4.3	2
8	70	PREY VENG	1493.73	2	2:Southeast	2	1	360.5	2	8	2	24.3	2	10.5	2	2	191	2	58	2	6.5	2	19.5	2	30.8	2	2	4	2
8	70	PREY VENG	1493.73	2	2:Southeast	2	2	84.5	2	6.8	2	15.8	2	21.3	2	2	18.8	2	15.5	2	2.8	2	5.8	2	19.3	2	2	-1	2
8	70	PREY VENG	1493.73	2	2:Southeast	2	2	20766.5	1	6.5	2	85.5	2	19.3	2	2	38.5	2	23.8	2	3.8	2	9.3	2	138	1	2	3	2
8	70	PREY VENG	1493.73	2	2:Southeast	2	5	6413.3	1	9.3	2	33	2	10.5	2	2	5.3	2	240.3	2	24.5	2	19.5	2	1064.8	1	2	19	2
8	70	PREY VENG	1493.73	2	2:Southeast	2	2	3523.5	1	21	2	28.3	2	6.5	2	2	6	2	12.8	2	33.5	2	11.5	2	71	2	2	3	2
8	70	PREY VENG	1493.73	2	2:Southeast	2	3	75.5	2	41.3	2	49.5	2	10	2	2	22.5	2	46.5	2	10.5	2	10	2	24	2	2	6	2
8	70	PREY VENG	1493.73	2	2:Southeast	2	3	124	2	98.5	2	132.5	2	71.5	2	2	15	2	43.8	2	7	2	23.5	2	53.5	2	2	6	2
8	70	PREY VENG	1493.73	2	2:Southeast	2	1	18408.5	1	2	2	44.8	2	3.5	2	2	9.5	2	4.3	2	3.5	2	2	2	49.3	2	2	10.5	2
8	70	PREY VENG	1493.73	2	2:Southeast	2	3	3797	1	5	2	19.8	2	20.5	2	2	1276.8	1	70	2	21.5	2	28	2	46.3	2	2	3.5	2
8	70	PREY VENG	1493.73	2	2:Southeast	2	2	541	2	11.3	2	41.3	2	7.8	2	2	13.5	2	44	2	1.5	2	7.3	2	14.5	2	2	14.8	2
8	70	PREY VENG	1493.73	2	2:Southeast	2	3	391.8	2	6	2	23.3	2	13	2	2	926.5	1	26	2	11	2	16	2	69.8	2	2	28.5	2
8	70	PREY VENG	1493.73	2	2:Southeast	2	3	151.5	2	25.5	2	31.3	2	25.3	2	2	6.3	2	18.3	2	7.3	2	22	2	44.5	2	2	9.5	2
8	70	PREY VENG	1493.73	2	2:Southeast	2	4	26191.5	1	12	2	25.5	2	15.3	2	2	15.5	2	65.8	2	6.5	2	24	2	36.5	2	2	51.5	2
8	70	PREY VENG	1493.73	2	2:Southeast	2	3	758.8	2	13.3	2	39.3	2	22	2	2	10.5	2	25.5	2	16	2	17.5	2	53.5	2	2	5.5	2
8	70	PREY VENG	1493.73	2	2:Southeast	2	2
8	70	PREY VENG	1493.73	2	2:Southeast	2	4
8	70	PREY VENG	1493.73	2	2:Southeast	2	2	150.5	2	9.3	2	18.8	2	20.5	2	2	5	2	41.8	2	7.3	2	28	2	31.5	2	2	2.3	2
8	70	PREY VENG	1493.73	2	2:Southeast	2	2	22	2	0.5	2	9	2	8.8	2	2	5.8	2	150.3	2	19	2	5.5	2	55.8	2	2	6.3	2
8	70	PREY VENG	1493.73	2	2:Southeast	2	3	83.5	2	12	2	27	2	15.5	2	2	22.3	2	22	2	7.5	2	11	2	49	2	2	5145.8	1
8	70	PREY VENG	1493.73	2	2:Southeast	2	2	563.5	2	10	2	13.3	2	14	2	2	11.5	2	17.5	2	4.5	2	18.5	2	56	2	2	171.3	1
8	70	PREY VENG	1493.73	2	2:Southeast	2	5	17667	1	7.5	2	14.8	2	11.5	2	2	2.3	2	17.3	2	16.3	2	13	2	56.8	2	2	3	2
8	70	PREY VENG	1493.73	2	2:Southeast	2	2	641	2	4	2	20.8	2	10.5	2	2	6.3	2	9.5	2	10.8	2	19.5	2	59.8	2	2	4.5	2
8	70	PREY VENG	1493.73	2	2:Southeast	2	1	654	2	29.5	2	37.3	2	12	2	2	18.5	2	17.8	2	9	2	11	2	45.5	2	2	9.5	2
8	71	PREY VENG	1491.28	2	2:Southeast	2	2	73.3	2	28.5	2	101.8	2	32.3	2	2	14.8	2	336	2	8.5	2	28.5	2	19	2	2	25	2
8	71	PREY VENG	1491.28	2	2:Southeast	2	4	24188.5	1	48	2	225.8	2	50	2	2	29.5	2	70.3	2	32.5	2	19.8	2	52	2	2	105.8	2
8	71	PREY VENG	1491.28	2	2:Southeast	2	4	123	2	24.8	2	47.3	2	13.3	2	2	120.5	2	93.8	2	10	2	22.3	2	63.5	2	2	9	2
8	71	PREY VENG	1491.28	2	2:Southeast	2	5	50.5	2	9	2	11.5	2	4.5	2	2	91.3	2	87.5	2	3	2	12.8	2	30.8	2	2	3.5	2
8	71	PREY VENG	1491.28	2	2:Southeast	2	2	307.3	2	25	2	67.3	2	29.8	2	2	21	2	50.8	2	19.3	2	15.5	2	85.8	2	2	21.3	2
8	71	PREY VENG	1491.28	2	2:Southeast	2	5	80.5	2	12.8	2	36.5	2	14	2	2	13	2	37.3	2	7.3	2	47.3	2	35.8	2	2	2.8	2
8	71	PREY VENG	1491.28	2	2:Southeast	2	5	88.3	2	12.8	2	18.8	2	3.8	2	2	12.8	2	18	2	6	2	18.3	2	11	2	2	3	2
8	71	PREY VENG	1491.28	2	2:Southeast	2	1	27655	1	9	2	43.8	2	13.5	2	2	8.5	2	18.3	2	15.8	2	7.5	2	11.5	2	2	2	2
8	71	PREY VENG	1491.28	2	2:Southeast	2	4	341.8	2	7.8	2	60.5	2	5	2	2	156.3	2	12.5	2	25.5	2	9.8	2	18.8	2	2	1	2
8	71	PREY VENG	1491.28	2	2:Southeast	2	2	118	2	117	2	164	2	22	2	2	9	2	16.5	2	6.3	2	10.8	2	22.5	2	2	6.5	2
8	71	PREY VENG	1491.28	2	2:Southeast	2	4	98.5	2	27	2	134	2	214.5	1	2	9.5	2	63.3	2	8	2	26	2	7.8	2	2	2.5	2
8	71	PREY VENG	1491.28	2	2:Southeast	2	5	1565.3	1	5.8	2	19.5	2	7.3	2	2	7.8	2	183.3	2	5.5	2	27	2	25.5	2	2	2	2
8	71	PREY VENG	1491.28	2	2:Southeast	2	3	91.3	2	7	2	19.8	2	17.5	2	2	5.5	2	171.3	2	6	2	10.8	2	68	2	2	3.3	2
8	71	PREY VENG	1491.28	2	2:Southeast	2	3	72.8	2	11.5	2	36.8	2	35.5	2	2	11.5	2	18.3	2	10	2	20.5	2	47.5	2	2	7.5	2
8	71	PREY VENG	1491.28	2	2:Southeast	2	3	191.5	2	52	2	66.8	2	14	2	2	18.8	2	41.5	2	12.5	2	1917.3	1	57.5	2	2	415.3	1
8	71	PREY VENG	1491.28	2	2:Southeast	2	4	649.8	2	6.5	2	10.8	2	17.5	2	2	4.8	2	9.3	2	3.8	2	8.5	2	416	1	2	125.8	2
8	71	PREY VENG	1491.28	2	2:Southeast	2	2	22.5	2	-1	2	6.3	2	3	2	2	1.3	2	47.5	2	13.5	2	16.8	2	26.3	2	2	2.3	2
8	71	PREY VENG	1491.28	2	2:Southeast	2	4	24765.8	1	330.3	2	436.3	1	228	1	1	28.5	2	27.3	2	150.5	1	38.8	2	45.5	2	2	6.5	2
8	71	PREY VENG	1491.28	2	2:Southeast	2	5	184.5	2	9	2	22.3	2	28.3	2	2	5	2	23	2	5	2	174.3	2	16	2	2	1.5	2
8	71	PREY VENG	1491.28	2	2:Southeast	2	3	620.3	2	22	2	89.8	2	19	2	2	12.3	2	88.8	2	17.5	2	14.5	2	33	2	2	9.5	2
8	72	PREY VENG	1751.88	2	2:Southeast	2	3	109.5	2	278.5	2	343.3	1	245.3	1	1	155.5	2	26.8	2	7.3	2	58.5	2	24.5	2	2	75	2
8	72	PREY VENG	1751.88	2	2:Southeast	2	2	100.5	2	29.3	2	54.3	2	5	2	2	19.5	2	78.3	2	12	2	17.8	2	15	2	2	6.3	2
8	72	PREY VENG	1751.88	2	2:Southeast	2	3	74	2	31	2	146	2	23	2	2	12	2	183	2	15	2	205	2	40	2	2	10	2
8	72	PREY VENG	1751.88	2	2:Southeast	2	2	72	2	26	2	41	2	29	2	2	9	2	36	2	7	2	9	2	30	2	2	230	1
8	72	PREY VENG	1751.88	2	2:Southeast	2	4	23638	1	11	2	29	2	15	2	2	13	2	27695	1	11	2	102	2	66	2	2	8	2
8	72	PREY VENG	1751.88	2	2:Southeast	2	1	72	2	11	2	19	2	27	2	2	10	2	120	2	3	2	64	2	68	2	2	5	2
8	72	PREY VENG	1751.88	2	2:Southeast	2	1	300	2	2968	1	1763	1	54	2	1	28	2	88	2	5	2	17	2	38	2	2	53	2
8	72	PREY VENG	1751.88	2	2:Southeast	2	3	1290	1	42	2	172	2	18	2	2	26	2	131	2	22	2	29	2	83	2	2	9	2
8	72	PREY VENG	1751.88	2	2:Southeast	2	5	1224.8	1	10.3	2	36.3	2	11	2	2	150.5	2	72.8	2	10.3	2	17.8	2	22.5	2	2	35	2
8	72	PREY VENG	1751.88	2	2:Southeast	2	3	28024	1	19.5	2	50.8	2	7.5	2	2	61	2	38.8	2	15.5	2	20	2	49	2	2	75.8	2
8	72	PREY VENG	1751.88	2	2:Southeast	2	4	476.3	2	40.5	2	108	2	67.8	2	2	44.8	2	41.5	2	29.5	2	274.5	2	49.5	2	2	2	2
8	72	PREY VENG	1751.88	2	2:Southeast	2	3	86	2	67	2	77	2	18	2	2	13	2	38	2	4	2	8	2	20	2	2	4	2
8	72	PREY VENG	1751.88	2	2:Southeast	2	2	61	2	7	2	11	2	6	2	2	6	2	73	2	139	1	23	2	45	2	2	3	2
8	72	PREY VENG	1751.88	2	2:Southeast	2	3	409	2	7	2	21	2	9	2	2	6	2	196	2	5	2	8	2	38	2	2	6	2
8	72	PREY VENG	1751.88	2	2:Southeast	2	4	125	2	15	2	40	2	16	2	2	32	2	113	2	34	2	17	2	57	2	2	4	2
8	72	PREY VENG	1751.88	2	2:Southeast	2	3	4368	1	105	2	1131	1	85	2	2	25	2	37	2	1754	1	50	2	25	2	2	7	2
8	72	PREY VENG	1751.88	2	2:Southeast	2	1	3182	1	55	2	82	2	33	2	2	25	2	31	2	12	2	121	2	85	2	2	13	2
8	72	PREY VENG	1751.88	2	2:Southeast	2	1	26666	1	26	2	31	2	18	2	2	6	2	36	2	3	2	9	2	36	2	2	0	2
8	72	PREY VENG	1751.88	2	2:Southeast	2	1	27021	1	21	2	33	2	31	2	2	11	2	200	2	30	2	13	2	89	2	2	8	2
8	72	PREY VENG	1751.88	2	2:Southeast	2	2	50	2	16	2	28	2	11	2	2	8	2	20	2	6	2	14	2	28	2	2	7	2
8	72	PREY VENG	1751.88	2	2:Southeast	2	5	53	2	12	2	31	2	19	2	2	8	2	730	1	8	2	11	2	25	2	2	5	2
8	73	PREY VENG	1617.13	2	2:Southeast	2	5	86	2	14	2	35	2	36	2	2	10	2	77	2	25	2	2241	1	36	2	2	14	2
8	73	PREY VENG	1617.13	2	2:Southeast	2	3	102	2	27	2	70	2	47	2	2	22	2	84	2	14	2	12	2	61	2	2	7	2
8	73	PREY VENG	1617.13	2	2:Southeast	2	3	173	2	29	2	29	2	21	2	2	13	2	50	2	5	2	9	2	51	2	2	5	2
8	73	PREY VENG	1617.13	2	2:Southeast	2	5	27270	1	57	2	437	1	17	2	2	258	1	68	2	7	2	44	2	245	1	2	14	2
8	73	PREY VENG	1617.13	2	2:Southeast	2	4	3652	1	64	2	120	2	66	2	2	37	2	117	2	36	2	21	2	110	2	2	22	2
8	73	PREY VENG	1617.13	2	2:Southeast	2	3	25067	1	38	2	61	2	33	2	2	21	2	58	2	23	2	28	2	56	2	2	11	2
8	73	PREY VENG	1617.13	2	2:Southeast	2	3	48	2	12	2	119	2	113	2	2	24	2	45	2	35	2	14	2	44	2	2	39	2
8	73	PREY VENG	1617.13	2	2:Southeast	2	3	26829	1	37	2	72	2	42	2	2	30	2	127	2	27	2	30	2	114	2	2	66	2
8	73	PREY VENG	1617.13	2	2:Southeast	2	5	104	2	29	2	142	2	60	2	2	39	2	74	2	17	2	25	2	61	2	2	5	2
8	73	PREY VENG	1617.13	2	2:Southeast	2	3	144	2	29	2	89	2	11	2	2	6	2	142	2	25	2	9	2	24	2	2	29	2
8	73	PREY VENG	1617.13	2	2:Southeast	2	5	90	2	22	2	54	2	24	2	2	30	2	46	2	28	2	12	2	420	1	2	13	2
8	73	PREY VENG	1617.13	2	2:Southeast	2	2	9040	1	102	2	193	2	69	2	2	34	2	59	2	46	2	7	2	14	2	2	46	2
8	73	PREY VENG	1617.13	2	2:Southeast	2	4	47	2	17	2	263	2	16	2	2	14	2	57	2	3	2	5	2	41	2	2	6	2
8	73	PREY VENG	1617.13	2	2:Southeast	2	5	69	2	61	2	75	2	37	2	2	15	2	45	2	10	2	4	2	98	2	2	13	2
8	73	PREY VENG	1617.13	2	2:Southeast	2	4	184	2	32	2	97	2	19	2	2	20	2	221	2	9	2	22	2	175	1	2	27	2
8	73	PREY VENG	1617.13	2	2:Southeast	2	4	26511	1	23	2	32	2	19	2	2	19	2	505	1	34	2	9	2	555	1	2	26	2
8	73	PREY VENG	1617.13	2	2:Southeast	2	4	24227	1	48	2	166	2	41	2	2	16	2	220	2	11	2	53	2	393	1	2	10	2
8	73	PREY VENG	1617.13	2	2:Southeast	2	5	96	2	3	2	7	2	8	2	2	29	2	26	2	6	2	38	2	32	2	2	0	2
8	73	PREY VENG	1617.13	2	2:Southeast	2	1	67	2	40	2	53	2	14	2	2	5	2	57	2	4	2	50	2	15	2	2	6	2
8	73	PREY VENG	1617.13	2	2:Southeast	2	5	27347	1	15	2	65	2	22	2	2	8	2	200	2	13	2	10	2	102	2	2	17	2
8	73	PREY VENG	1617.13	2	2:Southeast	2	2	126	2	10	2	50	2	54	2	2	8	2	55	2	10	2	5	2	134	1	2	6	2
8	73	PREY VENG	1617.13	2	2:Southeast	2	1	60	2	23	2	50	2	10	2	2	47	2	48	2	6	2	8	2	6	2	2	14	2
8	74	PREY VENG	1760.09	2	2:Southeast	2	3	85	2	15	2	33	2	20	2	2	10	2	52	2	3	2	4	2	89	2	2	10	2
8	74	PREY VENG	1760.09	2	2:Southeast	2	2	2374	1	79	2	43	2	25	2	2	11	2	125	2	13	2	29	2	46	2	2	5	2
8	74	PREY VENG	1760.09	2	2:Southeast	2	4	67	2	11	2	47	2	67	2	2	30	2	42	2	7	2	28	2	54	2	2	5	2
8	74	PREY VENG	1760.09	2	2:Southeast	2	1	34	2	12	2	10	2	12	2	2	10	2	35	2	3	2	5	2	13	2	2	7	2
8	74	PREY VENG	1760.09	2	2:Southeast	2	3	472	2	10	2	15	2	23	2	2	5	2	46	2	5	2	24	2	30	2	2	4	2
8	74	PREY VENG	1760.09	2	2:Southeast	2	4	28419	1	16.8	2	97.3	2	108	2	2	10.5	2	41.8	2	10.8	2	6.5	2	21.8	2	2	11.8	2
8	74	PREY VENG	1760.09	2	2:Southeast	2	3	4090.3	1	19.8	2	83.8	2	61.5	2	2	18.5	2	59.5	2	16.3	2	37.5	2	45.5	2	2	17.5	2
8	74	PREY VENG	1760.09	2	2:Southeast	2	3	265	2	24	2	26	2	29	2	2	12	2	60	2	8	2	17	2	57	2	2	13	2
8	74	PREY VENG	1760.09	2	2:Southeast	2	3	25490	1	218	2	403	1	58	2	2	64	2	1728	1	138	1	25	2	71	2	2	52	2
8	74	PREY VENG	1760.09	2	2:Southeast	2	4	10538	1	13	2	14	2	13	2	2	17	2	63	2	6	2	18	2	25	2	2	26	2
8	74	PREY VENG	1760.09	2	2:Southeast	2	2	28	2	12	2	24	2	4	2	2	4	2	41	2	3	2	3	2	16	2	2	7	2
8	74	PREY VENG	1760.09	2	2:Southeast	2	4	543	2	16	2	120	2	116	2	2	35	2	206	2	587	1	14	2	28	2	2	25	2
8	74	PREY VENG	1760.09	2	2:Southeast	2	5	116	2	14	2	26	2	31	2	2	19	2	107	2	6	2	10	2	32	2	2	18	2
8	74	PREY VENG	1760.09	2	2:Southeast	2	5	213	2	12	2	24	2	16	2	2	3	2	69	2	5	2	7	2	41	2	2	7	2
8	74	PREY VENG	1760.09	2	2:Southeast	2	4	3407	1	43	2	116	2	42	2	2	19	2	89	2	14	2	113	2	24	2	2	35	2
8	74	PREY VENG	1760.09	2	2:Southeast	2	4	157	2	36	2	60	2	32	2	2	8	2	35	2	5	2	24	2	40	2	2	4	2
8	74	PREY VENG	1760.09	2	2:Southeast	2	4	226	2	41	2	71	2	40	2	2	12	2	198	2	9	2	49	2	69	2	2	11	2
8	74	PREY VENG	1760.09	2	2:Southeast	2	1	29512	1	16	2	134	2	27	2	2	5	2	76	2	20	2	69	2	99	2	2	7	2
8	74	PREY VENG	1760.09	2	2:Southeast	2	2	27475	1	13	2	42	2	53	2	2	128	2	83	2	5	2	27	2	44	2	2	9	2
8	74	PREY VENG	1760.09	2	2:Southeast	2	1	2873	1	4	2	7	2	1	2	2	2	2	8	2	33	2	7	2	210	1	2	1	2
8	74	PREY VENG	1760.09	2	2:Southeast	2	1	145	2	63	2	113	2	20	2	2	109	2	466	2	8	2	98	2	99	2	2	26	2
8	74	PREY VENG	1760.09	2	2:Southeast	2	1	57	2	14	2	28	2	19	2	2	6	2	37	2	4	2	38	2	46	2	2	12	2
8	74	PREY VENG	1760.09	2	2:Southeast	2	5	213	2	10	2	221	2	20	2	2	18	2	312	2	9	2	16	2	23	2	2	7	2
8	74	PREY VENG	1760.09	2	2:Southeast	2	1	34	2	13	2	63	2	95	2	2	63	2	45	2	8	2	281	2	40	2	2	9	2
8	74	PREY VENG	1760.09	2	2:Southeast	2	1	280	2	20	2	90	2	72	2	2	20	2	32	2	50	2	19	2	39	2	2	156	2
8	74	PREY VENG	1760.09	2	2:Southeast	2	4	108	2	7	2	14	2	17	2	2	5	2	39	2	15	2	16	2	22	2	2	4	2
8	75	PREY VENG	1681.83	2	2:Southeast	2	1	347	2	10	2	17	2	13	2	2	14	2	26	2	4	2	13	2	107	2	2	5	2
8	75	PREY VENG	1681.83	2	2:Southeast	2	2	25522	1	6	2	14	2	16	2	2	4	2	51	2	13	2	12	2	38	2	2	2	2
8	75	PREY VENG	1681.83	2	2:Southeast	2	4	56	2	22	2	29	2	25	2	2	12	2	172	2	8	2	26	2	41	2	2	17	2
8	75	PREY VENG	1681.83	2	2:Southeast	2	2	460	2	7	2	22	2	15	2	2	13	2	25	2	9	2	9	2	80	2	2	21	2
8	75	PREY VENG	1681.83	2	2:Southeast	2	3	102	2	14	2	35	2	23	2	2	4	2	38	2	53	2	32	2	35	2	2	8	2
8	75	PREY VENG	1681.83	2	2:Southeast	2	4	241	2	54	2	59	2	125	2	2	17	2	505	1	18	2	17	2	234	1	2	10	2
8	75	PREY VENG	1681.83	2	2:Southeast	2	4	65	2	7	2	15	2	15	2	2	5	2	21	2	2	2	12	2	23	2	2	868	1
8	75	PREY VENG	1681.83	2	2:Southeast	2	5	590	2	20	2	46	2	14	2	2	185	2	87	2	4	2	72	2	60	2	2	27	2
8	75	PREY VENG	1681.83	2	2:Southeast	2	2	3259	1	421	1	438	1	134	2	1	4	2	81	2	6	2	6	2	20	2	2	51	2
8	75	PREY VENG	1681.83	2	2:Southeast	2	2	9409	1	112	2	1246	1	128	2	2	8	2	2022	1	2260	1	83	2	93	2	2	16	2
8	75	PREY VENG	1681.83	2	2:Southeast	2	5	136	2	12	2	89	2	19	2	2	10	2	157	2	5	2	952	2	80	2	2	18	2
8	75	PREY VENG	1681.83	2	2:Southeast	2	4	74	2	26	2	21	2	13	2	2	59	2	18	2	3	2	12	2	78	2	2	9	2
8	75	PREY VENG	1681.83	2	2:Southeast	2	3	59	2	9	2	17	2	7	2	2	14	2	33	2	5	2	41	2	85	2	2	66	2
8	75	PREY VENG	1681.83	2	2:Southeast	2	3	327.8	2	95.8	2	38.5	2	29.5	2	2	15.3	2	38.3	2	10.5	2	19.5	2	77.5	2	2	21	2
8	75	PREY VENG	1681.83	2	2:Southeast	2	5	175	2	95	2	1224	1	92	2	2	23	2	207	2	1503	1	46	2	53	2	2	22	2
8	75	PREY VENG	1681.83	2	2:Southeast	2	5	102	2	24	2	32	2	38	2	2	11	2	38	2	7	2	26	2	131	1	2	14	2
8	75	PREY VENG	1681.83	2	2:Southeast	2	5	24605	1	98	2	179	2	68	2	2	63	2	190	2	40	2	23	2	71	2	2	766	1
8	75	PREY VENG	1681.83	2	2:Southeast	2	4	143	2	23	2	59	2	95	2	2	31	2	547	1	59	2	30	2	153	1	2	20	2
8	75	PREY VENG	1681.83	2	2:Southeast	2	5	607	2	24	2	41	2	30	2	2	10	2	398	2	8	2	10	2	63	2	2	14	2
8	75	PREY VENG	1681.83	2	2:Southeast	2	3	349	2	9	2	15	2	27	2	2	5	2	71	2	4	2	12	2	40	2	2	4	2
8	75	PREY VENG	1681.83	2	2:Southeast	2	1	66	2	20	2	59	2	21	2	2	25	2	39	2	13	2	115	2	381	1	2	7	2
8	75	PREY VENG	1681.83	2	2:Southeast	2	2	27423	1	16	2	29	2	11	2	2	23	2	43	2	54	2	19	2	210	1	2	8	2
8	75	PREY VENG	1681.83	2	2:Southeast	2	5	58	2	33	2	53	2	42	2	2	17	2	47	2	6	2	23	2	43	2	2	54	2
8	89	SVAY RIENG	1306.01	2	2:Southeast	2	2	24132	1	8	2	16	2	43	2	2	6	2	27	2	4	2	7	2	29	2	2	6	2
8	89	SVAY RIENG	1306.01	2	2:Southeast	2	4	25341	1	13	2	28	2	11	2	2	13	2	72	2	39	2	49	2	136	1	2	7	2
8	89	SVAY RIENG	1306.01	2	2:Southeast	2	1	26760	1	37	2	55	2	26	2	2	10	2	53	2	33	2	998	1	106	2	2	6	2
8	89	SVAY RIENG	1306.01	2	2:Southeast	2	3	7010	1	130	2	1582	1	151	1	1	29	2	86	2	2264	1	134	2	107	2	2	50	2
8	89	SVAY RIENG	1306.01	2	2:Southeast	2	3	596	2	10	2	49	2	13	2	2	10	2	75	2	14	2	14	2	88	2	2	4	2
8	89	SVAY RIENG	1306.01	2	2:Southeast	2	3	5454	1	112	2	1492	1	490	1	1	197	1	230	2	1754	1	135	2	563	1	1	9	2
8	89	SVAY RIENG	1306.01	2	2:Southeast	2	3	23007	1	249	2	802	1	92	2	2	36	2	134	2	612	1	64	2	140	1	1	7	2
8	89	SVAY RIENG	1306.01	2	2:Southeast	2	3	57	2	29	2	34	2	25	2	2	10	2	20	2	6	2	18	2	33	2	2	4	2
8	89	SVAY RIENG	1306.01	2	2:Southeast	2	1	27672	1	17	2	30	2	16	2	2	11	2	74	2	38	2	22	2	72	2	2	7	2
8	89	SVAY RIENG	1306.01	2	2:Southeast	2	2	6011	1	9	2	47	2	16	2	2	10	2	39	2	9	2	22	2	63	2	2	17	2
8	89	SVAY RIENG	1306.01	2	2:Southeast	2	2	133	2	29	2	59	2	10	2	2	6	2	33	2	3	2	41	2	12	2	2	3	2
8	89	SVAY RIENG	1306.01	2	2:Southeast	2	3	24465	1	46	2	79	2	43	2	2	36	2	247	2	54	2	39	2	336	1	2	17	2
8	89	SVAY RIENG	1306.01	2	2:Southeast	2	2	77	2	7	2	935	1	9	2	2	9	2	729	1	75	1	23	2	53	2	2	24	2
8	89	SVAY RIENG	1306.01	2	2:Southeast	2	3	1024	1	253	2	295	1	96	2	2	40	2	94	2	28	2	14	2	64	2	2	20	2
8	89	SVAY RIENG	1306.01	2	2:Southeast	2	5	24512	1	21	2	57	2	53	2	2	19	2	27	2	41	2	38	2	40	2	2	3	2
8	89	SVAY RIENG	1306.01	2	2:Southeast	2	3	24497	1	23	2	175	2	28	2	2	15	2	60	2	7	2	13	2	88	2	2	10	2
8	89	SVAY RIENG	1306.01	2	2:Southeast	2	5	28483	1	108	2	170	2	28	2	2	51	2	53	2	12	2	616	2	95	2	2	15	2
8	89	SVAY RIENG	1306.01	2	2:Southeast	2	1	16224	1	57	2	804	1	54	2	2	58	2	70	2	1266	1	38	2	98	2	2	8	2
8	89	SVAY RIENG	1306.01	2	2:Southeast	2	2	16093	1	23	2	88	2	41	2	2	19	2	95	2	89	1	30	2	61	2	2	12	2
8	89	SVAY RIENG	1306.01	2	2:Southeast	2	3	5145	1	43	2	98	2	74	2	2	18	2	104	2	22	2	54	2	6304	1	2	3	2
8	89	SVAY RIENG	1306.01	2	2:Southeast	2	4	7808	1	20	2	55	2	49	2	2	20	2	62	2	19	2	22	2	64	2	2	8	2
8	89	SVAY RIENG	1306.01	2	2:Southeast	2	4	247	2	21	2	47	2	11	2	2	12	2	171	2	5	2	29	2	55	2	2	5	2
8	90	SVAY RIENG	811.495	2	2:Southeast	2	4	470	2	20	2	32	2	8	2	2	6	2	15	2	7	2	5	2	25	2	2	8	2
8	90	SVAY RIENG	811.495	2	2:Southeast	2	2	26025	1	167	2	1278	1	207	1	1	12	2	65	2	2384	1	96	2	30	2	2	5	2
8	90	SVAY RIENG	811.495	2	2:Southeast	2	4	26820	1	38	2	123	2	24	2	2	326	1	164	2	32	2	21	2	195	1	2	14	2
8	90	SVAY RIENG	811.495	2	2:Southeast	2	3	141	2	44	2	47	2	35	2	2	56	2	135	2	18	2	16	2	88	2	2	6	2
8	90	SVAY RIENG	811.495	2	2:Southeast	2	1	224	2	11	2	39	2	31	2	2	11	2	47	2	8	2	10	2	25	2	2	8	2
8	90	SVAY RIENG	811.495	2	2:Southeast	2	3	44	2	11	2	102	2	221	1	2	12	2	263	2	13	2	6	2	18	2	2	5	2
8	90	SVAY RIENG	811.495	2	2:Southeast	2	2	161	2	11	2	30	2	17	2	2	11	2	61	2	1	2	12	2	17	2	2	8	2
8	90	SVAY RIENG	811.495	2	2:Southeast	2	5	115	2	11	2	76	2	11	2	2	11	2	104	2	7	2	23	2	67	2	2	11	2
8	90	SVAY RIENG	811.495	2	2:Southeast	2	5	70	2	41	2	57	2	22	2	2	18	2	57	2	12	2	18	2	57	2	2	13	2
8	90	SVAY RIENG	811.495	2	2:Southeast	2	5	28428	1	8	2	12	2	8	2	2	20	2	43	2	3	2	21	2	52	2	2	11	2
8	90	SVAY RIENG	811.495	2	2:Southeast	2	4	4417	1	107	2	161	2	47	2	2	21	2	110	2	12	2	15	2	118	1	2	58	2
8	90	SVAY RIENG	811.495	2	2:Southeast	2	4	110	2	16	2	26	2	17	2	2	22	2	435	2	10	2	12	2	34	2	2	19	2
8	90	SVAY RIENG	811.495	2	2:Southeast	2	5	3125	1	55	2	114	2	26	2	2	11	2	64	2	15	2	9	2	80	2	2	6	2
8	90	SVAY RIENG	811.495	2	2:Southeast	2	1	75	2	10	2	28	2	10	2	2	8	2	44	2	3	2	6	2	26	2	2	14	2
8	90	SVAY RIENG	811.495	2	2:Southeast	2	5	24028	1	43	2	63	2	29	2	2	29	2	30	2	5	2	19	2	62	2	2	6	2
8	90	SVAY RIENG	811.495	2	2:Southeast	2	1	22369	1	9	2	26	2	28	2	2	26	2	32	2	23	2	15	2	105	2	2	16	2
8	90	SVAY RIENG	811.495	2	2:Southeast	2	1	337	2	10	2	45	2	26	2	2	13	2	331	2	10	2	24	2	443	1	2	4	2
8	90	SVAY RIENG	811.495	2	2:Southeast	2	1	14289	1	14	2	188	2	20	2	2	42	2	46	2	36	2	80	2	55	2	2	4	2
8	90	SVAY RIENG	811.495	2	2:Southeast	2	4	1246	1	40	2	291	2	46	2	2	193	2	94	2	398	1	29	2	27	2	2	7	2
8	90	SVAY RIENG	811.495	2	2:Southeast	2	2	458	2	49	2	120	2	69	2	2	27	2	140	2	10	2	49	2	27	2	2	41	2
8	90	SVAY RIENG	811.495	2	2:Southeast	2	1	77	2	16	2	29	2	9	2	2	25	2	512	1	3	2	9	2	15	2	2	11	2
8	91	SVAY RIENG	783.993	2	2:Southeast	2	2	89	2	20	2	38	2	14	2	2	10	2	59	2	4	2	7	2	63	2	2	6	2
8	91	SVAY RIENG	783.993	2	2:Southeast	2	2	6865	1	7	2	35	2	15	2	2	47	2	304	2	3	2	16	2	33	2	2	10	2
8	91	SVAY RIENG	783.993	2	2:Southeast	2	2	291	2	53	2	77	2	18	2	2	29	2	201	2	8	2	18	2	64	2	2	6	2
8	91	SVAY RIENG	783.993	2	2:Southeast	2	3	278	2	39	2	41	2	63	2	2	42	2	65	2	8	2	13	2	31	2	2	4	2
8	91	SVAY RIENG	783.993	2	2:Southeast	2	3	89.8	2	7.8	2	13.5	2	15.5	2	2	7.8	2	97.8	2	16.8	2	10	2	10.8	2	2	12.8	2
8	91	SVAY RIENG	783.993	2	2:Southeast	2	4	145.3	2	22.5	2	50	2	13.3	2	2	13.8	2	446.5	2	21.5	2	149	2	57	2	2	72.5	2
8	91	SVAY RIENG	783.993	2	2:Southeast	2	1	29591	1	9.5	2	165.8	2	48.5	2	2	5.8	2	16	2	21	2	228	2	46.5	2	2	1	2
8	91	SVAY RIENG	783.993	2	2:Southeast	2	3	762	2	35	2	108	2	68	2	2	25	2	177	2	13	2	58	2	36	2	2	9	2
8	91	SVAY RIENG	783.993	2	2:Southeast	2	4	217.5	2	16.8	2	38.8	2	29	2	2	97.8	2	370.3	2	8.5	2	6.5	2	70.3	2	2	7	2
8	91	SVAY RIENG	783.993	2	2:Southeast	2	2	178.5	2	10.3	2	363.5	1	38.5	2	2	15.5	2	38.5	2	11.3	2	6	2	320.3	1	2	20.5	2
8	91	SVAY RIENG	783.993	2	2:Southeast	2	1	160.8	2	15.5	2	156	2	50	2	2	16.5	2	17.5	2	13.5	2	13	2	10.3	2	2	9.5	2
8	91	SVAY RIENG	783.993	2	2:Southeast	2	2	54.3	2	24.5	2	61.8	2	51.5	2	2	31.5	2	119	2	9.5	2	4	2	16.5	2	2	1	2
8	91	SVAY RIENG	783.993	2	2:Southeast	2	2	349	2	129	2	187.3	2	57	2	2	33.5	2	72.5	2	19.5	2	18.5	2	126.3	1	2	11	2
8	91	SVAY RIENG	783.993	2	2:Southeast	2	1	77.5	2	13.3	2	34.8	2	51.3	2	2	11.8	2	370.5	2	13	2	13.8	2	29	2	2	7.8	2
8	91	SVAY RIENG	783.993	2	2:Southeast	2	1	70.3	2	22.5	2	67.8	2	62.5	2	2	3.8	2	39.3	2	5.5	2	12.8	2	15.3	2	2	6.8	2
8	91	SVAY RIENG	783.993	2	2:Southeast	2	1	29420	1	11	2	21.5	2	15	2	2	5.3	2	12	2	17	2	60.3	2	54	2	2	72.8	2
8	91	SVAY RIENG	783.993	2	2:Southeast	2	1	8067.5	1	9.8	2	59	2	17.3	2	2	6.3	2	48	2	19	2	7.5	2	39.5	2	2	4	2
8	91	SVAY RIENG	783.993	2	2:Southeast	2	2	32.3	2	9	2	28	2	21	2	2	12.3	2	84	2	8.8	2	14.5	2	12.5	2	2	24.5	2
8	91	SVAY RIENG	783.993	2	2:Southeast	2	5	30009.5	1	38	2	291	2	438.8	1	2	18.3	2	44	2	69	1	58	2	92	2	2	152.3	2
8	91	SVAY RIENG	783.993	2	2:Southeast	2	4	398.8	2	7.8	2	12.3	2	16.3	2	2	10	2	13.8	2	8	2	6.5	2	53.5	2	2	9	2
2	92	SVAY RIENG	504.014	2	2:Southeast	1	4	236.8	2	43.8	2	47.5	2	31.5	2	2	5.8	2	15.8	2	5.5	2	7.8	2	27.8	2	2	14.8	2
2	92	SVAY RIENG	504.014	2	2:Southeast	1	4	591	2	21.5	2	86.5	2	31	2	2	51.5	2	16.8	2	56.8	2	37.5	2	182.3	1	2	15	2
2	92	SVAY RIENG	504.014	2	2:Southeast	1	4	96	2	38	2	70	2	36.5	2	2	12.3	2	108.3	2	10.5	2	30.5	2	9.5	2	2	7.5	2
2	92	SVAY RIENG	504.014	2	2:Southeast	1	3	75.5	2	8	2	16.3	2	27	2	2	16.3	2	28.8	2	6	2	7	2	7.5	2	2	5.5	2
2	92	SVAY RIENG	504.014	2	2:Southeast	1	3	50.8	2	11	2	21.8	2	27.8	2	2	8	2	109.5	2	5.8	2	4.5	2	14	2	2	7.5	2
2	92	SVAY RIENG	504.014	2	2:Southeast	1	1	106.5	2	13.5	2	31.8	2	22.3	2	2	4.3	2	40.8	2	13	2	4.3	2	27.8	2	2	3	2
2	92	SVAY RIENG	504.014	2	2:Southeast	1	3	406.5	2	13.5	2	21.3	2	18	2	2	51.5	2	65.5	2	5.3	2	4.5	2	14.8	2	2	5	2
2	92	SVAY RIENG	504.014	2	2:Southeast	1	3	798.8	1	65.8	2	88.8	2	37	2	2	12.5	2	28.8	2	13	2	3.5	2	14.5	2	2	3	2
2	92	SVAY RIENG	504.014	2	2:Southeast	1	2	551.5	2	102.8	2	1157.3	1	109.3	2	2	23.8	2	119.8	2	2345	1	349	2	10.3	2	2	40.3	2
2	92	SVAY RIENG	504.014	2	2:Southeast	1	1	54.3	2	10	2	29	2	10.5	2	2	4.8	2	191	2	4	2	4.3	2	63.3	2	2	0.5	2
2	92	SVAY RIENG	504.014	2	2:Southeast	1	2	49	2	21.8	2	43.8	2	35.5	2	2	3	2	81.8	2	7.8	2	2.8	2	8	2	2	0.8	2
2	92	SVAY RIENG	504.014	2	2:Southeast	1	5	1121	1	34.3	2	454.3	1	45	2	2	9.5	2	2204.5	1	255.8	1	23	2	24.5	2	2	0.8	2
2	92	SVAY RIENG	504.014	2	2:Southeast	1	1	310.5	2	25.5	2	177.5	2	326.5	1	2	17.8	2	47.3	2	10.8	2	15	2	20.8	2	2	27.3	2
2	92	SVAY RIENG	504.014	2	2:Southeast	1	2	447.5	2	8.8	2	33.5	2	20	2	2	15.8	2	65.5	2	4.5	2	15.8	2	12	2	2	5	2
2	92	SVAY RIENG	504.014	2	2:Southeast	1	4	1618	1	27	2	188.8	2	120	2	2	13.5	2	70	2	59	2	5.5	2	44.5	2	2	5	2
2	92	SVAY RIENG	504.014	2	2:Southeast	1	4	703	2	18	2	31.8	2	14.8	2	2	22.5	2	58.3	2	11	2	22.8	2	22	2	2	5.3	2
2	92	SVAY RIENG	504.014	2	2:Southeast	1	2	89.3	2	21.8	2	43.5	2	41.8	2	2	8.3	2	14.8	2	5.5	2	3.8	2	13.8	2	2	35.8	2
2	92	SVAY RIENG	504.014	2	2:Southeast	1	1	50.5	2	47.8	2	62.3	2	383.8	1	2	5.3	2	65.5	2	11	2	3.8	2	176	1	2	23	2
8	93	SVAY RIENG	609.971	2	2:Southeast	2	2	11251.3	1	14	2	82.3	2	11.5	2	2	5.3	2	38.8	2	6.8	2	14.3	2	46.8	2	2	3.5	2
8	93	SVAY RIENG	609.971	2	2:Southeast	2	2	129.3	2	12	2	10.8	2	10.5	2	2	5.3	2	37.5	2	8.8	2	4	2	17.5	2	2	2.5	2
8	93	SVAY RIENG	609.971	2	2:Southeast	2	3	932.5	1	8	2	37.8	2	33	2	2	6.5	2	19	2	13.5	2	9.3	2	35	2	2	2.3	2
8	93	SVAY RIENG	609.971	2	2:Southeast	2	3	61.8	2	12.8	2	102	2	120.5	2	2	9.8	2	16.3	2	8.3	2	4.5	2	25.5	2	2	5	2
8	93	SVAY RIENG	609.971	2	2:Southeast	2	3	29789.3	1	6.5	2	10.8	2	9.8	2	2	3.3	2	369	2	18	2	167.8	2	34.8	2	2	1.3	2
8	93	SVAY RIENG	609.971	2	2:Southeast	2	2	865.8	1	11	2	17.8	2	16	2	2	5.8	2	101.8	2	3.5	2	4.8	2	32.5	2	2	9	2
8	93	SVAY RIENG	609.971	2	2:Southeast	2	5	29417.3	1	16	2	81.3	2	26.3	2	2	9.8	2	70	2	19.3	2	5.8	2	58.3	2	2	26	2
8	93	SVAY RIENG	609.971	2	2:Southeast	2	2	129.8	2	20.8	2	135.5	2	14.3	2	2	26.8	2	48.3	2	10.3	2	10	2	21.3	2	2	22.3	2
8	93	SVAY RIENG	609.971	2	2:Southeast	2	2	28424.5	1	8.5	2	14.5	2	11.8	2	2	6.8	2	9.8	2	84.3	1	7.5	2	59	2	2	6	2
8	93	SVAY RIENG	609.971	2	2:Southeast	2	4	266.8	2	7.8	2	26	2	8.8	2	2	8.3	2	11	2	659.8	1	9.3	2	77.5	2	2	45.3	2
8	93	SVAY RIENG	609.971	2	2:Southeast	2	3	4620	1	6.5	2	15	2	14.5	2	2	7.5	2	21.5	2	3.5	2	19.5	2	110.5	2	2	10.8	2
8	93	SVAY RIENG	609.971	2	2:Southeast	2	3	106.8	2	94.5	2	39	2	29.5	2	2	27.5	2	83	2	36.5	2	26	2	36	2	2	52.8	2
8	93	SVAY RIENG	609.971	2	2:Southeast	2	3	2982.3	1	5.8	2	18	2	15.8	2	2	10.8	2	55.3	2	34.3	2	9.5	2	61	2	2	37.8	2
8	93	SVAY RIENG	609.971	2	2:Southeast	2	5	27403.5	1	8.5	2	17.5	2	11.3	2	2	12.3	2	26.5	2	4.8	2	14	2	48.8	2	2	4.5	2
8	93	SVAY RIENG	609.971	2	2:Southeast	2	2	2934.3	1	15.3	2	18.5	2	10.5	2	2	15	2	14	2	5.5	2	8	2	78.5	2	2	5	2
8	93	SVAY RIENG	609.971	2	2:Southeast	2	3	30851	1	9.5	2	21.8	2	20.5	2	2	11.5	2	25.3	2	24	2	15	2	66	2	2	13.8	2
8	93	SVAY RIENG	609.971	2	2:Southeast	2	2	42.3	2	5.5	2	7.8	2	12.3	2	2	69	2	333	2	320.5	1	6	2	11	2	2	37.3	2
8	93	SVAY RIENG	609.971	2	2:Southeast	2	5	28844.5	1	6.5	2	18.8	2	7.8	2	2	11	2	7.5	2	12.5	2	7	2	58.5	2	2	5.5	2
8	93	SVAY RIENG	609.971	2	2:Southeast	2	1	964	1	9.8	2	31.3	2	14	2	2	2.8	2	51.8	2	2.8	2	5	2	53	2	2	38.5	2
8	93	SVAY RIENG	609.971	2	2:Southeast	2	1	385.8	2	17.3	2	40	2	44.3	2	2	13.8	2	262.3	2	7.8	2	11.5	2	86	2	2	2.5	2
8	93	SVAY RIENG	609.971	2	2:Southeast	2	1	38	2	6.5	2	70.8	2	47	2	2	7.8	2	14.8	2	6	2	10	2	150	1	2	4	2
1	46	PHNOM PENH	614.118	1	1:PP	1	2	226	2	18	2	124	2	14	2	2	44	2	207	2	6	2	9	2	39	2	2	3	2
1	46	PHNOM PENH	614.118	1	1:PP	1	2	81	2	21	2	48	2	33	2	2	12	2	340	2	20	2	33	2	85	2	2	7	2
1	46	PHNOM PENH	614.118	1	1:PP	1	1	357	2	8	2	17	2	21	2	2	5	2	277	2	5	2	5	2	21	2	2	5	2
1	46	PHNOM PENH	614.118	1	1:PP	1	2	163	2	14	2	45	2	19	2	2	22	2	110	2	5	2	2	2	34	2	2	92	2
1	46	PHNOM PENH	614.118	1	1:PP	1	4	160	2	13	2	36	2	13	2	2	29	2	30	2	9	2	24	2	8	2	2	3	2
1	46	PHNOM PENH	614.118	1	1:PP	1	2	47	2	9	2	29	2	35	2	2	10	2	33	2	7	2	7	2	19	2	2	79	2
1	46	PHNOM PENH	614.118	1	1:PP	1	3	897	1	44.8	2	872.5	1	37.3	2	2	13.3	2	24.8	2	634	1	67	2	33	2	2	3.3	2
1	46	PHNOM PENH	614.118	1	1:PP	1	4	262.3	2	25.5	2	65	2	33.3	2	2	7.3	2	22	2	36.5	2	8.5	2	16.5	2	2	13	2
1	46	PHNOM PENH	614.118	1	1:PP	1	2	85.8	2	5.5	2	22.8	2	17.3	2	2	1	2	15.3	2	1.5	2	1.5	2	32.3	2	2	2.5	2
1	46	PHNOM PENH	614.118	1	1:PP	1	4	28199	1	52.8	2	533.5	1	195.3	1	1	185	2	30.8	2	377	1	25.8	2	58	2	2	28.5	2
1	46	PHNOM PENH	614.118	1	1:PP	1	2	63	2	4.8	2	10.8	2	8.8	2	2	1.3	2	97.3	2	44	2	8.8	2	23.8	2	2	-1.5	2
1	46	PHNOM PENH	614.118	1	1:PP	1	4	306.8	2	15.8	2	288.8	2	34.3	2	2	-0.3	2	10.8	2	68.8	1	33.5	2	19	2	2	-1.5	2
1	46	PHNOM PENH	614.118	1	1:PP	1	4	300	2	22.3	2	70.5	2	17.3	2	2	6	2	31	2	31.5	2	32	2	20.3	2	2	41.5	2
1	46	PHNOM PENH	614.118	1	1:PP	1	2	199	2	51	2	923	1	58	2	2	19	2	669	1	603	1	38	2	28	2	2	16	2
1	46	PHNOM PENH	614.118	1	1:PP	1	3	3558	1	45	2	37	2	24	2	2	14	2	68	2	8	2	9	2	19	2	2	5	2
1	46	PHNOM PENH	614.118	1	1:PP	1	3	127.3	2	11.5	2	24	2	10.5	2	2	0.8	2	18.8	2	6.8	2	13.8	2	41.3	2	2	1.3	2
1	46	PHNOM PENH	614.118	1	1:PP	1	1	154.8	2	3.8	2	23	2	11.8	2	2	17.3	2	36.8	2	8.8	2	3.5	2	78.3	2	2	6.5	2
1	46	PHNOM PENH	614.118	1	1:PP	1	4	1455.8	1	15.3	2	29.5	2	21.8	2	2	20.8	2	131.3	2	6.3	2	6.5	2	38.8	2	2	13.8	2
1	46	PHNOM PENH	614.118	1	1:PP	1	3	5738.3	1	4.5	2	34	2	7.3	2	2	6.8	2	27.5	2	1.8	2	3	2	18.8	2	2	2.5	2
1	46	PHNOM PENH	614.118	1	1:PP	1	3	96	2	33.3	2	68.5	2	26.3	2	2	2	2	44.3	2	12.5	2	12.8	2	17	2	2	-1.8	2
1	46	PHNOM PENH	614.118	1	1:PP	1	2	127	2	29.8	2	113.8	2	27.3	2	2	15.8	2	27.5	2	9	2	20	2	23	2	2	-1.8	2
1	46	PHNOM PENH	614.118	1	1:PP	1	4	123.3	2	14.5	2	81.5	2	7.8	2	2	26	2	116.3	2	0	2	10.5	2	27.5	2	2	1.5	2
1	46	PHNOM PENH	614.118	1	1:PP	1	3	61.3	2	3.3	2	84.3	2	15.3	2	2	13.8	2	38	2	0.3	2	4	2	6.8	2	2	5.8	2
1	46	PHNOM PENH	614.118	1	1:PP	1	3	158	2	7.8	2	36.8	2	15	2	2	5.8	2	24.8	2	3.5	2	14	2	19.8	2	2	3.3	2
1	47	PHNOM PENH	555.695	1	1:PP	1	4	13745.3	1	7.8	2	38.5	2	50.3	2	2	36.3	2	88.5	2	9.3	2	8	2	40.8	2	2	0.8	2
1	47	PHNOM PENH	555.695	1	1:PP	1	4	2173.3	1	9.5	2	36.5	2	16.5	2	2	4.3	2	37	2	10	2	24.5	2	20.8	2	2	2.5	2
1	47	PHNOM PENH	555.695	1	1:PP	1	2	272.5	2	8.5	2	91.5	2	73.3	2	2	18.5	2	7.3	2	18.5	2	5.3	2	26	2	2	10.8	2
1	47	PHNOM PENH	555.695	1	1:PP	1	3	388.3	2	27.3	2	468.8	1	47	2	2	5.8	2	22.8	2	389.3	1	108.8	2	17.8	2	2	-0.5	2
1	47	PHNOM PENH	555.695	1	1:PP	1	1	404.8	2	1.5	2	38.3	2	19.8	2	2	5.5	2	75.8	2	1.3	2	32.5	2	24.8	2	2	1	2
1	47	PHNOM PENH	555.695	1	1:PP	1	4	53.3	2	2.8	2	52.8	2	9	2	2	2.8	2	9.8	2	1	2	6.3	2	9	2	2	1	2
1	47	PHNOM PENH	555.695	1	1:PP	1	4	157.3	2	32	2	71	2	33.8	2	2	6.3	2	95.3	2	7	2	9	2	16.3	2	2	3	2
1	47	PHNOM PENH	555.695	1	1:PP	1	2	496.8	2	14.8	2	87	2	34.8	2	2	4.3	2	5.8	2	25.3	2	4.5	2	10.8	2	2	-1.3	2
1	47	PHNOM PENH	555.695	1	1:PP	1	2	105	2	5.3	2	243	2	119.3	2	2	70.3	2	29.8	2	15.5	2	18	2	9.5	2	2	-1.5	2
1	47	PHNOM PENH	555.695	1	1:PP	1	4	230.3	2	33	2	52.5	2	20	2	2	32	2	248.5	2	13.8	2	27.5	2	26	2	2	4	2
1	47	PHNOM PENH	555.695	1	1:PP	1	2	24734	1	36.5	2	119.8	2	233	1	2	10.8	2	129.3	2	6.8	2	37.8	2	50.8	2	2	3	2
1	47	PHNOM PENH	555.695	1	1:PP	1	4	165	2	11.3	2	22	2	13.8	2	2	6.3	2	28.3	2	132.5	1	6	2	92	2	2	-0.3	2
1	47	PHNOM PENH	555.695	1	1:PP	1	2	152.5	2	17	2	42.8	2	12.8	2	2	3.8	2	20.5	2	6.3	2	10.8	2	26.8	2	2	3.5	2
1	47	PHNOM PENH	555.695	1	1:PP	1	5	277.8	2	25.5	2	32.5	2	14.3	2	2	14.8	2	5.5	2	10.3	2	6.5	2	17	2	2	5.5	2
1	47	PHNOM PENH	555.695	1	1:PP	1	3	1441	1	6.8	2	28.5	2	18.5	2	2	4.5	2	19.8	2	3.5	2	51	2	19.3	2	2	25.5	2
1	47	PHNOM PENH	555.695	1	1:PP	1	2	299.3	2	8.8	2	20.3	2	10	2	2	5.5	2	64	2	10.3	2	18	2	4.5	2	2	10.3	2
1	47	PHNOM PENH	555.695	1	1:PP	1	3	378.3	2	22.5	2	390.5	1	22.3	2	2	9.8	2	14.3	2	349	1	12	2	8.5	2	2	1.5	2
1	47	PHNOM PENH	555.695	1	1:PP	1	2	121	2	21.3	2	17.8	2	10.5	2	2	74.3	2	215.8	2	13.8	2	4.3	2	7	2	2	-0.3	2
1	47	PHNOM PENH	555.695	1	1:PP	1	4	138.3	2	7.3	2	22.5	2	175	1	2	13.3	2	46.8	2	5	2	355.5	2	35.5	2	2	1	2
1	47	PHNOM PENH	555.695	1	1:PP	1	4	335	2	60.3	2	646.3	1	44.8	2	2	16.3	2	25.5	2	616.5	1	10	2	17.8	2	2	-0.8	2
1	47	PHNOM PENH	555.695	1	1:PP	1	5	151.8	2	15.5	2	47.3	2	27.8	2	2	12.3	2	51.5	2	2.5	2	96.3	2	37	2	2	4.5	2
1	47	PHNOM PENH	555.695	1	1:PP	1	5	599	2	22.5	2	223.3	2	18.5	2	2	743	1	40.5	2	14.3	2	15	2	24	2	2	5.8	2
1	47	PHNOM PENH	555.695	1	1:PP	1	4	11902.3	1	32.3	2	273.8	2	25.3	2	2	25	2	368.8	2	0.8	2	18.5	2	23.5	2	2	562	1
1	47	PHNOM PENH	555.695	1	1:PP	1	1	1470.3	1	23.3	2	25.5	2	14.8	2	2	-0.8	2	9.5	2	2.3	2	54.5	2	24.8	2	2	1	2
1	47	PHNOM PENH	555.695	1	1:PP	1	3	248.8	2	2.3	2	18.5	2	14.3	2	2	13.3	2	94.3	2	0.3	2	5	2	23.3	2	2	-2.5	2
1	47	PHNOM PENH	555.695	1	1:PP	1	2	227	2	9.8	2	176.3	2	42.3	2	2	3.3	2	264.3	2	5.5	2	4.5	2	5.5	2	2	-2	2
1	47	PHNOM PENH	555.695	1	1:PP	1	1	52.3	2	15.8	2	21.3	2	12.3	2	2	1.3	2	6.3	2	9	2	7	2	226.3	1	2	6	2
1	47	PHNOM PENH	555.695	1	1:PP	1	3	368.3	2	25	2	58	2	60.3	2	2	11.8	2	32.3	2	13.3	2	12	2	19	2	2	24	2
1	47	PHNOM PENH	555.695	1	1:PP	1	1	469.5	2	4.3	2	25.8	2	20.3	2	2	22.8	2	41	2	12.5	2	4.5	2	36.3	2	2	80.5	2
1	47	PHNOM PENH	555.695	1	1:PP	1	5	326.3	2	84	2	142	2	33.8	2	2	15.8	2	16	2	3.8	2	18	2	10.3	2	2	0.5	2
1	48	PHNOM PENH	490.411	1	1:PP	1	2	954.5	1	137.5	2	232	2	106.3	2	2	25.5	2	96.5	2	77.5	1	115	2	58	2	2	16.5	2
1	48	PHNOM PENH	490.411	1	1:PP	1	2	179.8	2	22.5	2	206.3	2	242	1	2	7	2	77.5	2	22	2	475.8	2	16.8	2	2	8	2
1	48	PHNOM PENH	490.411	1	1:PP	1	2	174.8	2	16.5	2	47.8	2	42.8	2	2	4.5	2	11	2	2	2	15.8	2	11	2	2	3.5	2
1	48	PHNOM PENH	490.411	1	1:PP	1	3	193	2	15.5	2	38.5	2	53	2	2	20.5	2	151.8	2	64	2	6.8	2	15	2	2	6.3	2
1	48	PHNOM PENH	490.411	1	1:PP	1	4	251.3	2	15.5	2	28.5	2	31.3	2	2	20.3	2	12.3	2	10	2	9.5	2	20	2	2	12.8	2
1	48	PHNOM PENH	490.411	1	1:PP	1	1	109.8	2	42	2	38.3	2	15	2	2	17.3	2	20.8	2	9.5	2	4.5	2	39.5	2	2	22	2
1	48	PHNOM PENH	490.411	1	1:PP	1	2	54.5	2	14.5	2	19.8	2	21.3	2	2	12.3	2	52.5	2	4.3	2	8.3	2	37.3	2	2	8	2
1	48	PHNOM PENH	490.411	1	1:PP	1	5	67.8	2	13.5	2	27.5	2	14.8	2	2	11	2	28.5	2	4	2	19.8	2	25.3	2	2	9	2
1	48	PHNOM PENH	490.411	1	1:PP	1	4	26941.5	1	10.8	2	26.3	2	36.5	2	2	5.8	2	28.5	2	2.5	2	10.3	2	28.5	2	2	4	2
1	48	PHNOM PENH	490.411	1	1:PP	1	3	77	2	9.8	2	21.8	2	14.8	2	2	7	2	101.5	2	1.8	2	5	2	12.5	2	2	131.3	2
1	48	PHNOM PENH	490.411	1	1:PP	1	2	552	2	21.5	2	57.3	2	30.8	2	2	6.5	2	24.5	2	22.5	2	21.5	2	25	2	2	13.5	2
1	48	PHNOM PENH	490.411	1	1:PP	1	3	23407	1	48	2	583.3	1	120.3	2	2	9	2	22.5	2	434.3	1	36	2	15.5	2	2	51	2
1	48	PHNOM PENH	490.411	1	1:PP	1	5	338	2	6.3	2	29.3	2	13.5	2	2	12.8	2	7.8	2	11	2	122.5	2	34.5	2	2	4.5	2
1	48	PHNOM PENH	490.411	1	1:PP	1	1	596.5	2	33.5	2	67.3	2	18.5	2	2	11.3	2	57.5	2	8	2	19.5	2	78.5	2	2	9.3	2
1	48	PHNOM PENH	490.411	1	1:PP	1	1	211.8	2	11.3	2	44.3	2	14.8	2	2	13.3	2	24.5	2	2.5	2	9.8	2	18	2	2	2	2
1	48	PHNOM PENH	490.411	1	1:PP	1	2	69.3	2	5.5	2	17.8	2	6.8	2	2	7.8	2	13.3	2	0.8	2	7	2	8	2	2	2.5	2
1	48	PHNOM PENH	490.411	1	1:PP	1	1	865.3	1	6	2	15.5	2	7.5	2	2	3.5	2	12.8	2	1.5	2	64.5	2	24	2	2	82.8	2
1	48	PHNOM PENH	490.411	1	1:PP	1	5	232	2	9.8	2	26.8	2	8.8	2	2	9.5	2	44	2	3	2	2	2	36	2	2	2.3	2
1	48	PHNOM PENH	490.411	1	1:PP	1	1	163.3	2	28.5	2	100.3	2	201.3	1	2	7	2	19.8	2	28.5	2	6.5	2	21.5	2	2	20.8	2
1	48	PHNOM PENH	490.411	1	1:PP	1	4	633	2	85	2	211.3	2	90	2	2	35	2	226.3	2	30.3	2	32.5	2	10	2	2	2	2
1	48	PHNOM PENH	490.411	1	1:PP	1	1	150	2	5.3	2	15.5	2	16.5	2	2	11.3	2	66	2	2.5	2	7.5	2	27.8	2	2	4.8	2
1	48	PHNOM PENH	490.411	1	1:PP	1	1	181.3	2	39.5	2	75.3	2	21.3	2	2	5.8	2	23.3	2	15.5	2	32.8	2	18	2	2	7	2
1	48	PHNOM PENH	490.411	1	1:PP	1	2	61.5	2	15.3	2	24	2	13.5	2	2	21	2	70.3	2	7.3	2	8	2	43.8	2	2	7.3	2
1	49	PHNOM PENH	728.257	1	1:PP	1	2	137.3	2	10.5	2	26.8	2	14	2	2	10	2	18.3	2	8.5	2	7	2	43	2	2	8.5	2
1	49	PHNOM PENH	728.257	1	1:PP	1	3	6608.5	1	73	2	138.3	2	23.5	2	2	19.5	2	43	2	8	2	8.8	2	34	2	2	30.8	2
1	49	PHNOM PENH	728.257	1	1:PP	1	4	223.5	2	35.8	2	212.3	2	29.3	2	2	19.5	2	38.5	2	21	2	232.3	2	582.5	1	2	4.3	2
1	49	PHNOM PENH	728.257	1	1:PP	1	1	147.3	2	5	2	13.3	2	9.5	2	2	3.5	2	37.5	2	3	2	17.5	2	44	2	2	5.8	2
1	49	PHNOM PENH	728.257	1	1:PP	1	4	59.5	2	11	2	22.8	2	15.5	2	2	12	2	110.3	2	2.3	2	26.3	2	14.5	2	2	5.5	2
1	49	PHNOM PENH	728.257	1	1:PP	1	1	63	2	8.3	2	31.8	2	16.5	2	2	3.5	2	7	2	2.5	2	6.5	2	12.5	2	2	3.8	2
1	49	PHNOM PENH	728.257	1	1:PP	1	2	468.5	2	22.8	2	69.8	2	23.5	2	2	11.5	2	32.3	2	3.8	2	9	2	26.8	2	2	4.3	2
1	49	PHNOM PENH	728.257	1	1:PP	1	3	104.5	2	30	2	84.8	2	84.5	2	2	13.8	2	49.5	2	12.3	2	25.5	2	22	2	2	19	2
1	49	PHNOM PENH	728.257	1	1:PP	1	5	143	2	12.8	2	29.3	2	21.8	2	2	21	2	24.3	2	4.5	2	22.5	2	23.5	2	2	20	2
1	49	PHNOM PENH	728.257	1	1:PP	1	4	187.3	2	3.5	2	26.8	2	14	2	2	4.3	2	8	2	1	2	15.5	2	14.5	2	2	14.5	2
1	49	PHNOM PENH	728.257	1	1:PP	1	2	38	2	5	2	22	2	16	2	2	9	2	28	2	2	2	0	2	9	2	2	5	2
1	49	PHNOM PENH	728.257	1	1:PP	1	5	23652	1	9	2	23	2	23	2	2	7	2	40	2	8	2	17	2	26	2	2	7	2
1	49	PHNOM PENH	728.257	1	1:PP	1	1	43	2	12	2	64	2	72	2	2	7	2	25	2	9	2	5	2	25	2	2	10	2
1	49	PHNOM PENH	728.257	1	1:PP	1	2	295	2	15	2	106	2	75	2	2	7	2	24	2	9	2	1	2	11	2	2	8	2
1	49	PHNOM PENH	728.257	1	1:PP	1	5	282.3	2	9	2	34.5	2	33	2	2	21.3	2	53.5	2	10.5	2	14.5	2	33.5	2	2	5.8	2
1	49	PHNOM PENH	728.257	1	1:PP	1	2	156.5	2	8.5	2	31.5	2	16.5	2	2	11.3	2	143.3	2	3.3	2	56.8	2	17	2	2	18.3	2
1	49	PHNOM PENH	728.257	1	1:PP	1	3	187	2	14	2	34.3	2	11	2	2	12.8	2	17	2	5.3	2	6.5	2	14.8	2	2	4	2
1	49	PHNOM PENH	728.257	1	1:PP	1	1	57	2	11.5	2	20.3	2	10.8	2	2	13	2	9.5	2	4.5	2	10.5	2	13.8	2	2	6	2
1	49	PHNOM PENH	728.257	1	1:PP	1	4	1157	1	9	2	25	2	22	2	2	18	2	23	2	3	2	46	2	33	2	2	29	2
1	49	PHNOM PENH	728.257	1	1:PP	1	2	65.5	2	8.3	2	14.3	2	12.3	2	2	5.8	2	104.5	2	1	2	2.8	2	8	2	2	5.5	2
1	49	PHNOM PENH	728.257	1	1:PP	1	1	26688.5	1	26.8	2	51	2	13	2	2	870.3	1	45	2	56	2	10.5	2	245.3	1	2	35.5	2
1	49	PHNOM PENH	728.257	1	1:PP	1	4	5052.3	1	19	2	35.3	2	17.3	2	2	35.5	2	28.3	2	3.5	2	9.5	2	18.8	2	2	3.8	2
1	49	PHNOM PENH	728.257	1	1:PP	1	3	162	2	12	2	48	2	53	2	2	7	2	38	2	8	2	11	2	19	2	2	24	2
1	49	PHNOM PENH	728.257	1	1:PP	1	3	3398	1	17	2	232	2	58	2	2	11	2	109	2	194	1	14	2	51	2	2	2	2
1	50	PHNOM PENH	637.064	1	1:PP	1	1	347	2	11	2	23	2	20	2	2	5	2	10	2	5	2	547	2	653	1	2	8	2
1	50	PHNOM PENH	637.064	1	1:PP	1	3	26363	1	30	2	91	2	35	2	2	17	2	131	2	312	1	3	2	24	2	2	4	2
1	50	PHNOM PENH	637.064	1	1:PP	1	2	57	2	33	2	127	2	105	2	2	7	2	49	2	5	2	114	2	29	2	2	13	2
1	50	PHNOM PENH	637.064	1	1:PP	1	1	691	2	14	2	57	2	49	2	2	11	2	183	2	9	2	21	2	31	2	2	2239	1
1	50	PHNOM PENH	637.064	1	1:PP	1	4	119	2	3	2	26	2	19	2	2	12	2	32	2	4	2	0	2	17	2	2	4	2
1	50	PHNOM PENH	637.064	1	1:PP	1	1	6967	1	13	2	42	2	23	2	2	13	2	22	2	7	2	87	2	26	2	2	184	1
1	50	PHNOM PENH	637.064	1	1:PP	1	3	25	2	10	2	21	2	18	2	2	7	2	26	2	1	2	3	2	20	2	2	107	2
1	50	PHNOM PENH	637.064	1	1:PP	1	2	254	2	4	2	34	2	88	2	2	13	2	304	2	27	2	8	2	82	2	2	30	2
1	50	PHNOM PENH	637.064	1	1:PP	1	4	236	2	13	2	36	2	18	2	2	26	2	128	2	22	2	31	2	26	2	2	59	2
1	50	PHNOM PENH	637.064	1	1:PP	1	1	1463	1	8	2	49	2	29	2	2	3	2	22	2	4	2	1	2	200	1	2	12	2
1	50	PHNOM PENH	637.064	1	1:PP	1	2	59	2	3	2	18	2	10	2	2	6	2	20	2	5	2	-1	2	19	2	2	8	2
1	50	PHNOM PENH	637.064	1	1:PP	1	1	78	2	106	2	178	2	33	2	2	15	2	22	2	11	2	2	2	68	2	2	8	2
1	50	PHNOM PENH	637.064	1	1:PP	1	2	23694	1	7	2	63	2	38	2	2	3	2	10	2	4	2	3	2	8	2	2	21	2
1	50	PHNOM PENH	637.064	1	1:PP	1	2	114	2	14	2	48	2	34	2	2	6	2	16	2	6	2	4	2	9	2	2	5	2
1	50	PHNOM PENH	637.064	1	1:PP	1	5	142	2	5	2	30	2	5	2	2	2	2	21	2	4	2	1	2	18	2	2	44	2
1	50	PHNOM PENH	637.064	1	1:PP	1	4	280	2	148	2	177	2	26	2	2	11	2	89	2	10	2	15	2	43	2	2	6	2
1	50	PHNOM PENH	637.064	1	1:PP	1	4	224	2	19	2	37	2	21	2	2	23	2	18	2	14	2	0	2	22	2	2	1	2
1	50	PHNOM PENH	637.064	1	1:PP	1	4	358	2	6	2	16	2	10	2	2	5	2	20	2	7	2	0	2	22	2	2	2	2
1	50	PHNOM PENH	637.064	1	1:PP	1	5	136	2	27	2	64	2	54	2	2	41	2	23	2	6	2	6	2	18	2	2	30	2
1	50	PHNOM PENH	637.064	1	1:PP	1	1	69	2	200	2	68	2	48	2	2	12	2	65	2	11	2	22	2	40	2	2	24	2
1	50	PHNOM PENH	637.064	1	1:PP	1	2	126	2	18	2	41	2	28	2	2	13	2	18	2	10	2	2	2	24	2	2	6	2
1	51	PHNOM PENH	668.276	1	1:PP	1	1	763	2	23	2	99	2	31	2	2	16	2	30	2	9	2	2	2	25	2	2	29	2
1	51	PHNOM PENH	668.276	1	1:PP	1	2	168	2	11	2	57	2	11	2	2	11	2	21	2	11	2	7	2	4	2	2	5	2
1	51	PHNOM PENH	668.276	1	1:PP	1	3	914	1	16	2	308	1	45	2	2	18	2	107	2	112	1	4461	1	16	2	1	9	2
1	51	PHNOM PENH	668.276	1	1:PP	1	5	91	2	9	2	27	2	32	2	2	11	2	51	2	9	2	36	2	26	2	2	25	2
1	51	PHNOM PENH	668.276	1	1:PP	1	3	167	2	26	2	67	2	22	2	2	15	2	18	2	5	2	-1	2	32	2	2	14	2
1	51	PHNOM PENH	668.276	1	1:PP	1	4	193	2	19	2	160	2	47	2	2	41	2	54	2	6	2	8	2	16	2	2	58	2
1	51	PHNOM PENH	668.276	1	1:PP	1	3	142	2	12	2	50	2	22	2	2	19	2	19	2	9	2	216	2	33	2	2	9	2
1	51	PHNOM PENH	668.276	1	1:PP	1	4	180	2	59	2	95	2	76	2	2	15	2	44	2	7	2	17	2	21	2	2	11	2
1	51	PHNOM PENH	668.276	1	1:PP	1	3	142	2	19	2	54	2	33	2	2	4	2	117	2	9	2	12	2	8	2	2	37	2
1	51	PHNOM PENH	668.276	1	1:PP	1	1	1039	1	321	2	616	1	268	1	1	70	2	22	2	45	2	0	2	44	2	2	4	2
1	51	PHNOM PENH	668.276	1	1:PP	1	2	125	2	24	2	55	2	47	2	2	6	2	282	2	4	2	72	2	24	2	2	4	2
1	51	PHNOM PENH	668.276	1	1:PP	1	1	266	2	24	2	51	2	23	2	2	15	2	107	2	23	2	66	2	19	2	2	4	2
1	51	PHNOM PENH	668.276	1	1:PP	1	2	1184	1	6	2	31	2	26	2	2	5	2	50	2	5	2	-4	2	16	2	2	4	2
1	51	PHNOM PENH	668.276	1	1:PP	1	1	1261	1	5	2	39	2	23	2	2	5	2	25	2	5	2	-2	2	556	1	2	2	2
1	51	PHNOM PENH	668.276	1	1:PP	1	1	117	2	20	2	150	2	68	2	2	5	2	26	2	4	2	-2	2	11	2	2	-1	2
1	51	PHNOM PENH	668.276	1	1:PP	1	2	746	2	68	2	143	2	205	1	2	24	2	13	2	7	2	-6	2	8	2	2	4	2
1	51	PHNOM PENH	668.276	1	1:PP	1	1	257	2	35	2	29	2	31	2	2	10	2	26	2	8	2	134	2	19	2	2	6	2
1	51	PHNOM PENH	668.276	1	1:PP	1	2
1	51	PHNOM PENH	668.276	1	1:PP	1	1	312	2	11	2	35	2	25	2	2	23	2	45	2	12	2	14	2	31	2	2	11	2
1	51	PHNOM PENH	668.276	1	1:PP	1	1	3228	1	7	2	36	2	25	2	2	7	2	13	2	8	2	91	2	4569	1	2	6	2
1	51	PHNOM PENH	668.276	1	1:PP	1	4	1309	1	15	2	31	2	45	2	2	7	2	13	2	4	2	15	2	100	2	2	5	2
1	51	PHNOM PENH	668.276	1	1:PP	1	1	27112	1	9	2	19	2	20	2	2	10	2	25	2	105	1	30	2	151	1	1	14	2
1	51	PHNOM PENH	668.276	1	1:PP	1	1	235	2	10	2	37	2	16	2	2	7	2	19	2	3	2	98	2	41	2	2	4	2
1	51	PHNOM PENH	668.276	1	1:PP	1	1	89	2	9	2	13	2	18	2	2	13	2	89	2	10	2	19	2	16	2	2	3	2
1	52	PHNOM PENH	587.659	1	1:PP	1	3	184	2	23	2	97	2	131	2	2	42	2	744	1	40	2	22	2	75	2	2	15	2
1	52	PHNOM PENH	587.659	1	1:PP	1	2	412	2	39	2	72	2	41	2	2	18	2	26	2	8	2	11	2	33	2	2	4	2
1	52	PHNOM PENH	587.659	1	1:PP	1	2	28681	1	65	2	874	1	131	2	2	26	2	50	2	974	1	23	2	86	2	2	9	2
1	52	PHNOM PENH	587.659	1	1:PP	1	4	148	2	20	2	45	2	20	2	2	11	2	30	2	9	2	18	2	19	2	2	7	2
1	52	PHNOM PENH	587.659	1	1:PP	1	4	701	2	23	2	72	2	43	2	2	12	2	75	2	13	2	15	2	93	2	2	9	2
1	52	PHNOM PENH	587.659	1	1:PP	1	4	20573	1	23	2	57	2	21	2	2	16	2	29	2	16	2	26	2	38	2	2	6	2
1	52	PHNOM PENH	587.659	1	1:PP	1	2	28346	1	29	2	161	2	91	2	2	35	2	123	2	16	2	34	2	57	2	2	14	2
1	52	PHNOM PENH	587.659	1	1:PP	1	2	114	2	9	2	34	2	21	2	2	79	2	78	2	2	2	16	2	16	2	2	5	2
1	52	PHNOM PENH	587.659	1	1:PP	1	4	1372	1	20	2	72	2	71	2	2	19	2	25	2	8	2	18	2	34	2	2	6	2
1	52	PHNOM PENH	587.659	1	1:PP	1	4	1269	1	109	2	1536	1	105	2	2	52	2	40	2	1519	1	233	2	46	2	2	10	2
1	52	PHNOM PENH	587.659	1	1:PP	1	5	571	2	14	2	80	2	60	2	2	16	2	36	2	10	2	20	2	29	2	2	18	2
1	52	PHNOM PENH	587.659	1	1:PP	1	4	106	2	22	2	40	2	27	2	2	23	2	40	2	7	2	27	2	82	2	2	22	2
1	52	PHNOM PENH	587.659	1	1:PP	1	4	219	2	11	2	29	2	21	2	2	18	2	60	2	53	2	9	2	40	2	2	6	2
1	52	PHNOM PENH	587.659	1	1:PP	1	4	197	2	60	2	132	2	80	2	2	66	2	24	2	45	2	57	2	28	2	2	11	2
1	52	PHNOM PENH	587.659	1	1:PP	1	4	218	2	35	2	83	2	20	2	2	48	2	96	2	12	2	64	2	37	2	2	11	2
1	52	PHNOM PENH	587.659	1	1:PP	1	5	1875	1	26	2	206	2	45	2	2	23	2	32	2	19	2	75	2	40	2	2	6	2
1	52	PHNOM PENH	587.659	1	1:PP	1	4	271	2	44	2	236	2	127	2	2	32	2	218	2	27	2	120	2	76	2	2	12	2
1	52	PHNOM PENH	587.659	1	1:PP	1	2	75	2	17	2	106	2	11	2	2	9	2	12	2	6	2	7	2	18	2	2	7	2
1	52	PHNOM PENH	587.659	1	1:PP	1	1	686	2	28	2	47	2	114	2	2	6	2	16	2	4	2	21	2	24	2	2	3	2
1	52	PHNOM PENH	587.659	1	1:PP	1	1	1218	1	18	2	179	2	84	2	2	167	2	25	2	6	2	14	2	22	2	2	12	2
1	52	PHNOM PENH	587.659	1	1:PP	1	3	77	2	12	2	30	2	21	2	2	15	2	141	2	2	2	34	2	19	2	2	26	2
1	52	PHNOM PENH	587.659	1	1:PP	1	2
1	52	PHNOM PENH	587.659	1	1:PP	1	2	3400	1	39	2	84	2	26	2	2	11	2	70	2	5	2	11	2	40	2	2	11	2
1	52	PHNOM PENH	587.659	1	1:PP	1	1	95	2	22	2	70	2	37	2	2	11	2	24	2	7	2	13	2	68	2	2	196	1
1	52	PHNOM PENH	587.659	1	1:PP	1	3	137	2	124	2	378	1	281	1	1	105	2	2394	1	106	1	32	2	118	1	1	71	2
1	52	PHNOM PENH	587.659	1	1:PP	1	2	146	2	61	2	50	2	68	2	2	13	2	19	2	3	2	59	2	19	2	2	6	2
1	52	PHNOM PENH	587.659	1	1:PP	1	5	91	2	14	2	22	2	30	2	2	6	2	46	2	5	2	8	2	22	2	2	3	2
1	52	PHNOM PENH	587.659	1	1:PP	1	1	51	2	11	2	57	2	35	2	2	10	2	124	2	11	2	57	2	56	2	2	35	2
1	52	PHNOM PENH	587.659	1	1:PP	1	2	208	2	222	2	417	1	300	1	1	46	2	94	2	196	1	236	2	44	2	2	11	2
1	53	PHNOM PENH	304.319	1	1:PP	1	1	47	2	14705	1	15225	1	6958	1	1	663	1	93	2	10	2	12	2	26	2	2	15	2
1	53	PHNOM PENH	304.319	1	1:PP	1	3	235	2	40	2	75	2	22	2	2	18	2	76	2	84	1	21	2	25	2	2	6	2
1	53	PHNOM PENH	304.319	1	1:PP	1	3	12013.5	1	69.3	2	109.5	2	31.8	2	2	13.8	2	71.5	2	12	2	7.5	2	19	2	2	4182	1
1	53	PHNOM PENH	304.319	1	1:PP	1	3	253.5	2	46.8	2	151.3	2	17.5	2	2	8.8	2	51.8	2	12.8	2	55.8	2	11.8	2	2	0.5	2
1	53	PHNOM PENH	304.319	1	1:PP	1	1	4883.8	1	10.3	2	18.3	2	20.8	2	2	12	2	15	2	3	2	19.5	2	637.3	1	2	5	2
1	53	PHNOM PENH	304.319	1	1:PP	1	3	305.3	2	23.3	2	59	2	20.5	2	2	10	2	37	2	14.5	2	11.8	2	26.5	2	2	2.8	2
1	53	PHNOM PENH	304.319	1	1:PP	1	1	560	2	70	2	141.3	2	33	2	2	6.8	2	17.5	2	49	2	19.3	2	18.5	2	2	2	2
1	53	PHNOM PENH	304.319	1	1:PP	1	3	567	2	34.5	2	154	2	36.5	2	2	10.8	2	27.3	2	75.3	1	6.8	2	43.5	2	2	36	2
1	53	PHNOM PENH	304.319	1	1:PP	1	4	897	1	30.3	2	98	2	152.5	1	2	44.3	2	52.3	2	48.5	2	45.8	2	56.8	2	2	929.5	1
1	53	PHNOM PENH	304.319	1	1:PP	1	4	645.8	2	63	2	942.3	1	55.5	2	2	37.8	2	42.8	2	865.8	1	41	2	32.3	2	2	5.5	2
1	53	PHNOM PENH	304.319	1	1:PP	1	5	113	2	21	2	40	2	69	2	2	13	2	23	2	19	2	38	2	90	2	2	9	2
1	53	PHNOM PENH	304.319	1	1:PP	1	5	160	2	12	2	29	2	20	2	2	20	2	16	2	6	2	8	2	130	1	2	8	2
1	53	PHNOM PENH	304.319	1	1:PP	1	5	377.5	2	34.3	2	135.8	2	35	2	2	19.3	2	23.8	2	22	2	49.8	2	20	2	2	2	2
1	53	PHNOM PENH	304.319	1	1:PP	1	2	1534.3	1	20.5	2	22.8	2	41.5	2	2	2.3	2	16.8	2	4.5	2	13.5	2	17.5	2	2	3.5	2
1	53	PHNOM PENH	304.319	1	1:PP	1	4	61	2	23	2	26.8	2	36	2	2	7.8	2	16.8	2	2.8	2	6.3	2	18.3	2	2	3.5	2
1	53	PHNOM PENH	304.319	1	1:PP	1	1	294.5	2	11.5	2	18	2	28.5	2	2	20	2	19	2	16.8	2	15.5	2	69	2	2	76.3	2
1	53	PHNOM PENH	304.319	1	1:PP	1	4	1487.8	1	43.5	2	199.3	2	50.5	2	2	23.3	2	21.3	2	37.3	2	18.3	2	103.8	2	2	8	2
1	53	PHNOM PENH	304.319	1	1:PP	1	3	28388.3	1	17.8	2	40.3	2	25.5	2	2	18.3	2	87.3	2	105.3	1	24.3	2	113.8	2	2	2.5	2
1	53	PHNOM PENH	304.319	1	1:PP	1	3	242.5	2	53.8	2	75.5	2	42.8	2	2	23.8	2	24.3	2	5	2	104	2	29.8	2	2	8.5	2
1	53	PHNOM PENH	304.319	1	1:PP	1	3	695.8	2	13.3	2	86	2	23.5	2	2	12.3	2	30.3	2	127	1	812.8	2	22.3	2	2	5	2
1	53	PHNOM PENH	304.319	1	1:PP	1	3	21174	1	94	2	189	2	70	2	2	31	2	32	2	11	2	12	2	32	2	2	129	2
1	53	PHNOM PENH	304.319	1	1:PP	1	1	13800.5	1	39.8	2	46.8	2	15.5	2	2	7.8	2	8.3	2	3.3	2	57.8	2	23.8	2	2	93.5	2
1	53	PHNOM PENH	304.319	1	1:PP	1	2	166	2	37.8	2	77.3	2	73.5	2	2	9.8	2	21	2	4.5	2	12	2	16.8	2	2	0.8	2
1	53	PHNOM PENH	304.319	1	1:PP	1	1	28822.8	1	62	2	671.3	1	29	2	2	9	2	6	2	5.5	2	12.8	2	166.5	1	2	2	2
1	53	PHNOM PENH	304.319	1	1:PP	1	1	752	2	28.3	2	457.8	1	225.3	1	1	22.3	2	17.8	2	238.3	1	18.3	2	15.3	2	2	5	2
1	53	PHNOM PENH	304.319	1	1:PP	1	1	24307.8	1	11.8	2	62.5	2	13.8	2	2	6.8	2	15.8	2	6	2	7.5	2	60.5	2	2	2	2
1	54	PHNOM PENH	805.129	1	1:PP	1	2	147	2	7.8	2	28.8	2	16	2	2	5.3	2	170.8	2	7	2	18.8	2	16.8	2	2	3	2
1	54	PHNOM PENH	805.129	1	1:PP	1	2	197.3	2	108.3	2	226	2	35.8	2	2	5.3	2	40	2	25	2	7.8	2	33	2	2	1.3	2
1	54	PHNOM PENH	805.129	1	1:PP	1	3	217	2	30.8	2	24.8	2	19	2	2	17.3	2	47	2	6	2	147.8	2	51.3	2	2	2.8	2
1	54	PHNOM PENH	805.129	1	1:PP	1	3	167.8	2	19.8	2	36.5	2	20.5	2	2	23.3	2	24.8	2	5	2	9.3	2	8.3	2	2	6.8	2
1	54	PHNOM PENH	805.129	1	1:PP	1	4	328	2	8.3	2	47.3	2	14.3	2	2	39	2	43.3	2	10.5	2	16.8	2	19.5	2	2	27.8	2
1	54	PHNOM PENH	805.129	1	1:PP	1	4	303	2	36.8	2	46.5	2	58.5	2	2	17.8	2	33	2	7	2	11.3	2	27.5	2	2	27.5	2
1	54	PHNOM PENH	805.129	1	1:PP	1	3	609.3	2	50.5	2	600.3	1	62.3	2	2	18.3	2	9.8	2	830.8	1	42.3	2	15.5	2	2	5	2
1	54	PHNOM PENH	805.129	1	1:PP	1	4	384.3	2	6.3	2	90.5	2	13	2	2	18	2	11.8	2	34	2	13.8	2	31.5	2	2	2.8	2
1	54	PHNOM PENH	805.129	1	1:PP	1	3	973.3	1	181	2	1668.3	1	201.3	1	1	23	2	47.8	2	2847.8	1	103.8	2	19.3	2	2	1.8	2
1	54	PHNOM PENH	805.129	1	1:PP	1	5	113.8	2	66.8	2	126.3	2	33.8	2	2	25	2	138.5	2	22.5	2	16.3	2	22.3	2	2	9	2
1	54	PHNOM PENH	805.129	1	1:PP	1	3	89.5	2	38	2	227.5	2	226.5	1	2	12.5	2	67.3	2	15.5	2	34	2	26.8	2	2	3	2
1	54	PHNOM PENH	805.129	1	1:PP	1	4	180.5	2	27.3	2	36.8	2	12.5	2	2	5.3	2	6	2	4.3	2	27.8	2	9.5	2	2	5	2
1	54	PHNOM PENH	805.129	1	1:PP	1	4	183	2	14.3	2	39.8	2	15.8	2	2	7.3	2	70.5	2	8.3	2	72.3	2	95.8	2	2	24.8	2
1	54	PHNOM PENH	805.129	1	1:PP	1	4	51.8	2	8	2	99.3	2	8	2	2	3.5	2	10.5	2	2.5	2	6.3	2	23.8	2	2	18.8	2
1	54	PHNOM PENH	805.129	1	1:PP	1	2	219.8	2	5	2	13.8	2	19.5	2	2	13.8	2	82	2	3	2	5.5	2	16.3	2	2	3	2
1	54	PHNOM PENH	805.129	1	1:PP	1	2	207.8	2	24.3	2	37.8	2	68.5	2	2	9.3	2	16.8	2	10.8	2	9.3	2	49	2	2	3	2
1	54	PHNOM PENH	805.129	1	1:PP	1	4	296	2	16.5	2	14.3	2	19	2	2	11.3	2	18	2	4	2	7	2	21.8	2	2	6.8	2
1	54	PHNOM PENH	805.129	1	1:PP	1	5	74.5	2	8.5	2	15.8	2	17	2	2	5.3	2	15.8	2	1.5	2	5.8	2	45.3	2	2	2.8	2
1	54	PHNOM PENH	805.129	1	1:PP	1	3	291.5	2	83.5	2	117	2	23.3	2	2	16.8	2	17.5	2	12.8	2	38	2	14.3	2	2	6	2
1	54	PHNOM PENH	805.129	1	1:PP	1	1	42.5	2	22.5	2	37	2	43.8	2	2	10.8	2	52.5	2	5	2	7.3	2	13.8	2	2	12.3	2
1	54	PHNOM PENH	805.129	1	1:PP	1	1	149.5	2	27.3	2	78	2	31.8	2	2	7.8	2	9.5	2	23.5	2	36	2	22.8	2	2	3	2
1	54	PHNOM PENH	805.129	1	1:PP	1	5	743.3	2	61.8	2	253.5	2	94.5	2	2	13.5	2	184	2	64	2	12.8	2	54.8	2	2	1.5	2
1	54	PHNOM PENH	805.129	1	1:PP	1	1	315.3	2	5.3	2	76.5	2	6.5	2	2	9.5	2	11	2	6.5	2	5.5	2	23.8	2	2	8.5	2
1	54	PHNOM PENH	805.129	1	1:PP	1	2	235	2	67.5	2	451.8	1	20.5	2	2	19.3	2	89.3	2	5.5	2	12.3	2	37.5	2	2	6.5	2
1	54	PHNOM PENH	805.129	1	1:PP	1	2	709.5	2	8.8	2	49.5	2	23.3	2	2	15.5	2	22.3	2	5	2	5.5	2	18.3	2	2	8	2
1	54	PHNOM PENH	805.129	1	1:PP	1	2	61.5	2	3	2	18.3	2	26.5	2	2	7	2	14	2	3	2	4.3	2	7.3	2	2	-0.5	2
7	55	PHNOM PENH	223.34	1	1:PP	2	3	5387.8	1	13.5	2	27.5	2	10.8	2	2	15.5	2	18.3	2	2.5	2	107.3	2	46.8	2	2	206.3	1
7	55	PHNOM PENH	223.34	1	1:PP	2	3	147.8	2	4.8	2	9	2	7	2	2	5.5	2	6.8	2	1.5	2	61.5	2	3.8	2	2	3	2
7	55	PHNOM PENH	223.34	1	1:PP	2	5	2730.8	1	8.5	2	20.5	2	17	2	2	9.5	2	31.5	2	13.5	2	10.5	2	30.5	2	2	243.5	1
7	55	PHNOM PENH	223.34	1	1:PP	2	3	217.8	2	9.8	2	316.3	1	32.3	2	2	13.5	2	78.8	2	3.3	2	17.8	2	28	2	2	7.3	2
7	55	PHNOM PENH	223.34	1	1:PP	2	2	26400.8	1	144.5	2	115.3	2	46.3	2	2	85.8	2	161.8	2	89.8	1	30	2	132.3	1	1	5.8	2
7	55	PHNOM PENH	223.34	1	1:PP	2	2	83.8	2	6.5	2	27	2	14.3	2	2	76.8	2	206	2	91.5	1	22.5	2	16.3	2	2	8.5	2
7	55	PHNOM PENH	223.34	1	1:PP	2	3	160.8	2	93	2	215.3	2	18	2	2	32	2	31.8	2	16.5	2	11	2	12.8	2	2	10.3	2
7	55	PHNOM PENH	223.34	1	1:PP	2	2	438.3	2	9	2	55	2	23.3	2	2	18.8	2	192.5	2	4.5	2	170	2	57.3	2	2	12.5	2
7	55	PHNOM PENH	223.34	1	1:PP	2	4	216.8	2	24.5	2	53.3	2	13	2	2	30.3	2	14.8	2	2	2	9	2	18.3	2	2	5.5	2
7	55	PHNOM PENH	223.34	1	1:PP	2	4	25403.8	1	11.5	2	37.5	2	23	2	2	14.3	2	64.3	2	10.5	2	9.5	2	100.5	2	2	6	2
7	55	PHNOM PENH	223.34	1	1:PP	2	4	372.3	2	15.8	2	41	2	24	2	2	12	2	40	2	4	2	11.5	2	93.5	2	2	10.3	2
7	55	PHNOM PENH	223.34	1	1:PP	2	3	26672.8	1	6.5	2	42	2	112.8	2	2	7.5	2	58	2	33	2	90.3	2	100.8	2	2	18.3	2
7	55	PHNOM PENH	223.34	1	1:PP	2	4	29	2	5.3	2	10	2	6.3	2	2	9.3	2	6	2	152.5	1	209	2	6.5	2	2	122.5	2
7	55	PHNOM PENH	223.34	1	1:PP	2	4	89.3	2	5.5	2	39.8	2	11	2	2	12	2	186.3	2	2	2	3	2	12.8	2	2	20.8	2
7	55	PHNOM PENH	223.34	1	1:PP	2	2	19429.8	1	5	2	18.5	2	12	2	2	10	2	31.3	2	1	2	12.5	2	80.3	2	2	5.3	2
7	55	PHNOM PENH	223.34	1	1:PP	2	2	48.8	2	14.5	2	37	2	20.8	2	2	9.3	2	41	2	6.5	2	5.3	2	9.8	2	2	6	2
7	55	PHNOM PENH	223.34	1	1:PP	2	1	84.3	2	24.3	2	51	2	19.5	2	2	9.3	2	24.5	2	5	2	27.8	2	12	2	2	6.3	2
7	55	PHNOM PENH	223.34	1	1:PP	2	1	711.8	2	6.5	2	23	2	18.5	2	2	21.5	2	20	2	4.5	2	5	2	20	2	2	3.8	2
7	55	PHNOM PENH	223.34	1	1:PP	2	1	66.8	2	61.3	2	114	2	32.5	2	2	15	2	86	2	19.5	2	6	2	25.8	2	2	21.8	2
7	55	PHNOM PENH	223.34	1	1:PP	2	2	903.3	1	6.5	2	52	2	30.3	2	2	40	2	134.5	2	2	2	6.5	2	19.8	2	2	2.5	2
7	55	PHNOM PENH	223.34	1	1:PP	2	1	111.8	2	16.8	2	27	2	9	2	2	26.5	2	94.5	2	11.3	2	11.5	2	22.8	2	2	16.3	2
7	55	PHNOM PENH	223.34	1	1:PP	2	2	175	2	8	2	22	2	19.3	2	2	11.5	2	13.8	2	5.8	2	9	2	27	2	2	13.3	2
1	56	PHNOM PENH	251.846	1	1:PP	1	3	30254.3	1	8.8	2	18.3	2	10.3	2	2	10	2	45.8	2	10.5	2	8	2	22	2	2	8.8	2
1	56	PHNOM PENH	251.846	1	1:PP	1	2	73.8	2	8.3	2	37.3	2	9	2	2	14	2	27	2	6	2	19.5	2	24.8	2	2	5.3	2
1	56	PHNOM PENH	251.846	1	1:PP	1	2	25565.8	1	39.3	2	94.8	2	28.8	2	2	47.8	2	44.8	2	13.8	2	21.5	2	50.8	2	2	15.3	2
1	56	PHNOM PENH	251.846	1	1:PP	1	2	3456.8	1	16.8	2	95	2	14	2	2	92.5	2	84.8	2	23	2	15	2	25.8	2	2	6.5	2
1	56	PHNOM PENH	251.846	1	1:PP	1	4	356.8	2	22	2	17.5	2	7	2	2	10.5	2	13.8	2	6	2	7.3	2	28.3	2	2	4.5	2
1	56	PHNOM PENH	251.846	1	1:PP	1	2	1134.5	1	3	2	9.8	2	9.5	2	2	9.3	2	9	2	2.5	2	2.5	2	17	2	2	6.8	2
1	56	PHNOM PENH	251.846	1	1:PP	1	3	3336.8	1	10.3	2	2175.5	1	21.3	2	2	8.3	2	23.8	2	5	2	16	2	12.8	2	2	269.3	1
1	56	PHNOM PENH	251.846	1	1:PP	1	3	25812.8	1	10.8	2	24.3	2	31	2	2	19	2	37	2	7.5	2	29.5	2	89	2	2	7.3	2
1	56	PHNOM PENH	251.846	1	1:PP	1	1	97.8	2	14	2	28	2	16.3	2	2	15.3	2	15.5	2	4.3	2	8.5	2	11.5	2	2	3.5	2
1	56	PHNOM PENH	251.846	1	1:PP	1	3	1142.3	1	45.8	2	149	2	28	2	2	29.5	2	30.3	2	1	2	22.5	2	9.8	2	2	5.8	2
1	56	PHNOM PENH	251.846	1	1:PP	1	4	31.8	2	5	2	9	2	8	2	2	27	2	92.5	2	37	2	8.3	2	18.3	2	2	8.3	2
1	56	PHNOM PENH	251.846	1	1:PP	1	4	100.5	2	9	2	23.3	2	11.5	2	2	6.3	2	62.5	2	10	2	22	2	50.3	2	2	0.5	2
1	56	PHNOM PENH	251.846	1	1:PP	1	5	6681.8	1	79.3	2	148.3	2	23.8	2	2	9.8	2	102	2	2	2	25	2	26.3	2	2	4.3	2
1	56	PHNOM PENH	251.846	1	1:PP	1	5	107	2	39	2	91	2	96	2	2	22	2	55	2	2917	1	30	2	42	2	2	13	2
1	56	PHNOM PENH	251.846	1	1:PP	1	4	27064	1	8.3	2	8.8	2	8.5	2	2	7.5	2	29.5	2	2	2	7.3	2	438.5	1	2	141.5	2
1	56	PHNOM PENH	251.846	1	1:PP	1	2	628.3	2	13	2	91	2	28.8	2	2	8.5	2	57.5	2	21.5	2	10.8	2	54.5	2	2	12.3	2
1	56	PHNOM PENH	251.846	1	1:PP	1	1	113.5	2	56.3	2	90.5	2	25.8	2	2	9	2	34.5	2	12.5	2	16	2	21.3	2	2	1.3	2
1	56	PHNOM PENH	251.846	1	1:PP	1	5	232.8	2	7.8	2	341.3	1	8	2	2	6.5	2	10.3	2	3.5	2	11.5	2	21.8	2	2	2.3	2
1	57	PHNOM PENH	710.06	1	1:PP	1	3	2383	1	140	2	1156	1	172	1	1	17	2	77	2	1526	1	61	2	20	2	2	15	2
1	57	PHNOM PENH	710.06	1	1:PP	1	3	915	1	147	2	230	2	54	2	2	25	2	47	2	17	2	40	2	58	2	2	9	2
1	57	PHNOM PENH	710.06	1	1:PP	1	4	431	2	10	2	29	2	14	2	2	15	2	31	2	23	2	18	2	91	2	2	22	2
1	57	PHNOM PENH	710.06	1	1:PP	1	2	10986	1	34	2	136	2	201	1	2	24	2	86	2	13	2	13	2	59	2	2	4	2
1	57	PHNOM PENH	710.06	1	1:PP	1	2	37	2	6	2	21	2	18	2	2	23620	1	29	2	4	2	5	2	8	2	2	4	2
1	57	PHNOM PENH	710.06	1	1:PP	1	3	108	2	14	2	30	2	48	2	2	31	2	56	2	12	2	537	2	210	1	2	7	2
1	57	PHNOM PENH	710.06	1	1:PP	1	3	419	2	22	2	44	2	47	2	2	5	2	83	2	5	2	6	2	20	2	2	7	2
1	57	PHNOM PENH	710.06	1	1:PP	1	3	20844	1	1234	1	55	2	12	2	2	280	1	35	2	13	2	18	2	25	2	2	126	2
1	57	PHNOM PENH	710.06	1	1:PP	1	1	297	2	13	2	19	2	9	2	2	13	2	36	2	9	2	34	2	16	2	2	5	2
1	57	PHNOM PENH	710.06	1	1:PP	1	5	195	2	18	2	23	2	12	2	2	43	2	29	2	11	2	7	2	56	2	2	62	2
1	57	PHNOM PENH	710.06	1	1:PP	1	2	209	2	22	2	56	2	17	2	2	15	2	30	2	15	2	15	2	51	2	2	27	2
1	57	PHNOM PENH	710.06	1	1:PP	1	4	24891	1	40	2	92	2	81	2	2	21	2	57	2	56	2	11	2	145	1	2	2	2
1	57	PHNOM PENH	710.06	1	1:PP	1	2	27956	1	42	2	138	2	91	2	2	23	2	169	2	41	2	18	2	94	2	2	4	2
1	57	PHNOM PENH	710.06	1	1:PP	1	2	251	2	21	2	84	2	64	2	2	21	2	44	2	7	2	13	2	39	2	2	8	2
1	57	PHNOM PENH	710.06	1	1:PP	1	3	753	2	13	2	27	2	13	2	2	9	2	50	2	6	2	44	2	33	2	2	5	2
1	57	PHNOM PENH	710.06	1	1:PP	1	1	509	2	19	2	92	2	15	2	2	291	1	54	2	13	2	26	2	54	2	2	10	2
1	57	PHNOM PENH	710.06	1	1:PP	1	1	25751	1	135	2	397	1	299	1	1	33	2	178	2	282	1	46	2	76	2	2	7	2
1	57	PHNOM PENH	710.06	1	1:PP	1	5	1389	1	38	2	109	2	54	2	2	11	2	56	2	66	1	102	2	31	2	2	5	2
1	57	PHNOM PENH	710.06	1	1:PP	1	3	600	2	18	2	37	2	52	2	2	21	2	57	2	10	2	14	2	18	2	2	3	2
1	57	PHNOM PENH	710.06	1	1:PP	1	3	760	2	13	2	42	2	27	2	2	60	2	181	2	10	2	12	2	33	2	2	27	2
1	57	PHNOM PENH	710.06	1	1:PP	1	1	158	2	20	2	36	2	28	2	2	5	2	38	2	6	2	438	2	15	2	2	400	1
1	57	PHNOM PENH	710.06	1	1:PP	1	1	23469	1	111	2	35	2	22	2	2	27	2	55	2	18	2	174	2	159	1	2	27	2
1	57	PHNOM PENH	710.06	1	1:PP	1	4	136	2	16	2	46	2	20	2	2	15	2	24	2	11	2	13	2	39	2	2	8	2
1	57	PHNOM PENH	710.06	1	1:PP	1	5	2142	1	52	2	688	1	74	2	2	22	2	125	2	849	1	37	2	54	2	2	14	2
1	57	PHNOM PENH	710.06	1	1:PP	1	2	245	2	76	2	88	2	45	2	2	66	2	46	2	24	2	23	2	90	2	2	16	2
1	57	PHNOM PENH	710.06	1	1:PP	1	2	28672	1	7	2	26	2	6	2	2	7	2	29	2	8	2	2333	1	67	2	2	8	2
1	57	PHNOM PENH	710.06	1	1:PP	1	2	2063	1	188	2	410	1	222	1	1	30	2	257	2	27	2	16	2	47	2	2	31	2
1	58	PHNOM PENH	233.446	1	1:PP	1	4	137	2	21	2	60	2	15	2	2	11	2	58	2	10	2	11	2	31	2	2	146	2
1	58	PHNOM PENH	233.446	1	1:PP	1	4	508	2	14	2	72	2	52	2	2	53	2	34	2	51	2	425	2	50	2	2	4	2
1	58	PHNOM PENH	233.446	1	1:PP	1	3	25059	1	10	2	18	2	8	2	2	19	2	36	2	11	2	3	2	35	2	2	6	2
1	58	PHNOM PENH	233.446	1	1:PP	1	3	24767	1	25	2	141	2	108	2	2	36	2	81	2	118	1	13	2	64	2	2	10	2
1	58	PHNOM PENH	233.446	1	1:PP	1	4	664	2	26	2	404	1	128	2	2	69	2	35	2	19	2	10	2	82	2	2	4	2
1	58	PHNOM PENH	233.446	1	1:PP	1	4	198	2	25	2	127	2	139	2	2	23	2	80	2	7	2	591	2	13	2	2	6	2
1	58	PHNOM PENH	233.446	1	1:PP	1	3	846	1	90	2	182	2	48	2	2	16	2	228	2	31	2	97	2	87	2	2	15	2
1	58	PHNOM PENH	233.446	1	1:PP	1	4	2958	1	15	2	435	1	69	2	2	11	2	48	2	452	1	12	2	41	2	2	5	2
1	58	PHNOM PENH	233.446	1	1:PP	1	4	176	2	839	1	1028	1	5938	1	1	58	2	145	2	9	2	8	2	23	2	2	166	1
1	58	PHNOM PENH	233.446	1	1:PP	1	4	58	2	32	2	127	2	92	2	2	1399	1	433	2	13	2	967	1	42	2	2	5	2
1	58	PHNOM PENH	233.446	1	1:PP	1	5	75	2	35	2	72	2	14	2	2	12	2	27	2	21	2	9	2	37	2	2	4	2
1	58	PHNOM PENH	233.446	1	1:PP	1	3	3797	1	6	2	18	2	9	2	2	26	2	53	2	12	2	18	2	31	2	2	24	2
1	58	PHNOM PENH	233.446	1	1:PP	1	5	73	2	83	2	91	2	32	2	2	26	2	40	2	20	2	12	2	42	2	2	8	2
1	58	PHNOM PENH	233.446	1	1:PP	1	3	25150	1	27	2	358	1	66	2	2	20	2	151	2	144	1	16	2	22	2	2	5	2
1	58	PHNOM PENH	233.446	1	1:PP	1	4	28940	1	13	2	37	2	25	2	2	12	2	81	2	4	2	21	2	48	2	2	5	2
1	58	PHNOM PENH	233.446	1	1:PP	1	1	102	2	15	2	51	2	34	2	2	9	2	48	2	8	2	16	2	158	1	2	4	2
1	58	PHNOM PENH	233.446	1	1:PP	1	4	1109	1	106	2	1369	1	140	2	2	27	2	46	2	1669	1	31	2	22	2	2	43	2
1	58	PHNOM PENH	233.446	1	1:PP	1	3	33	2	10	2	21	2	21	2	2	14	2	15	2	6	2	8	2	36	2	2	137	2
1	58	PHNOM PENH	233.446	1	1:PP	1	4	276	2	17	2	66	2	29	2	2	9	2	49	2	19	2	7	2	23	2	2	9	2
1	58	PHNOM PENH	233.446	1	1:PP	1	5	74	2	13	2	39	2	22	2	2	13	2	176	2	8	2	6	2	20	2	2	8	2
1	58	PHNOM PENH	233.446	1	1:PP	1	5	24584	1	54	2	269	2	325	1	2	66	2	74	2	21	2	60	2	69	2	2	344	1
1	58	PHNOM PENH	233.446	1	1:PP	1	4	27231	1	31	2	424	1	64	2	2	24	2	42	2	288	1	70	2	163	1	1	101	2
[truncated: 155 more rows]
